# Supplementary material for: The Role of CD44 and ERM Proteins in Expression and Functionality of P-glycoprotein in Breast Cancer Cells
Source: Molecules. 2016 Mar 1;21(3):290. doi: 10.3390/molecules21030290 (PMC6273996; doi:10.3390/molecules21030290)
Supplement: Supplementary file 1 [file molecules-21-00290-s001.zip]

Archive with 5 entries (4 files):
- Proteome profile of MPs derived from leukaemia cell lines 2.xlsx
- __MACOSX/
- __MACOSX/._Proteome profile of MPs derived from leukaemia cell lines 2.xlsx
- Supplementary Figure.pptx
- __MACOSX/._Supplementary Figure.pptx
