# Supplementary material for: The Role of CD44 and ERM Proteins in Expression and Functionality of P-glycoprotein in Breast Cancer Cells
Source: Molecules. 2016 Mar 1;21(3):290. doi: 10.3390/molecules21030290 (PMC6273996; doi:10.3390/molecules21030290)
Supplement: Supplementary file 1 [file molecules-21-00290-s001.zip › Proteome profile of MPs derived from leukaemia cell lines 2.xlsx]

## Sheet: Samples View Report for Final v
	Please check Sheet 1 and Sheet 2 for more supplementary data
Final version of leukaemia and breast cancer derived MPs, Protein report created on 11/12/2015
Experiment: Final version of leukaemia and breast cancer derived MPs
	Peak List Generator: unknown
		Version: unknown
		Charge States Calculated: unknown
		Deisotoped: unknown
		Textual Annotation: unknown
	Database Set: 1 Database
		Database Name: the contaminants_all_09092011 database
			Version: unknown
			Taxonomy: Homo sapiens
			Number of Proteins: 123036
		Does database contain common contaminants?: unknown
	Search Engine Set: 1 Search Engine
		Search Engine: Mascot
			Version: 2.4.1
			Samples: All Samples
			Fragment Tolerance: 0.20 Da (Monoisotopic)
			Parent Tolerance: 100 PPM (Monoisotopic)
			Fixed Modifications:
			Variable Modifications: +1 on NQ (Deamidated), +16 on M (Oxidation), +71 on C (Propionamide)
			Database: the contaminants_all_09092011 database (selected for Homo sapiens, unknown version, 123036 entries)
			Digestion Enzyme: SemiTrypsin
			Max Missed Cleavages: 3
			Probability Model:
				20140426-VLBMPs-Set1-1 (Vlb-set1-1): Peptide Prophet with Delta Mass Correction (No decoys found) [all charge states]
				20140426-VLBMPs-Set1-2 (Vlb-set1-2): Peptide Prophet with Delta Mass Correction (No decoys found) [all charge states]
				20140426-VLBMPs-Set1-3 (Vlb-set1-3): Peptide Prophet with Delta Mass Correction (No decoys found) [all charge states]
				20140426-VLBMPs-Set1-4 (Vlb-set1-4): Peptide Prophet with Delta Mass Correction (No decoys found) [all charge states]
				20140426-VLBMPs-Set1-5 (Vlb-set1-5): Peptide Prophet with Delta Mass Correction (No decoys found) [all charge states]
				20140426-VLBMPs-Set1-6 (Vlb-set1-6): Peptide Prophet with Delta Mass Correction (No decoys found) [all charge states]
				20140426-VLBMPs-Set1-7 (Vlb-set1-7): Peptide Prophet with Delta Mass Correction (No decoys found) [all charge states]
				20140426-VLBMPs-Set1-8 (Vlb-set1-8): Peptide Prophet with Delta Mass Correction (No decoys found) [all charge states]
				20140426-VLBMPs-Set1-9 (Vlb-set1-9): Peptide Prophet with Delta Mass Correction (No decoys found) [all charge states]
				20140426-VLBMPs-Set1-10 (Vlb-set1-10): Peptide Prophet with Delta Mass Correction (No decoys found) [all charge states]
				20140426-VLBMPs-Set1-11 (Vlb-set1-11): Peptide Prophet with Delta Mass Correction (No decoys found) [all charge states]
				20140426-VLBMPs-Set1-12 (Vlb-set1-12): Peptide Prophet with Delta Mass Correction (No decoys found) [all charge states]
				20140427-VLBMPs-Set2-1 (Vlb-set2-1): Peptide Prophet with Delta Mass Correction (No decoys found) [all charge states]
				20140427-VLBMPs-Set2-2 (Vlb-set2-2): Peptide Prophet with Delta Mass Correction (No decoys found) [all charge states]
				20140427-VLBMPs-Set2-3 (Vlb-set2-3): Peptide Prophet with Delta Mass Correction (No decoys found) [all charge states]
				20140427-VLBMPs-Set2-4 (Vlb-set2-4): Peptide Prophet with Delta Mass Correction (No decoys found) [all charge states]
				20140427-VLBMPs-Set2-5 (Vlb-set2-5): Peptide Prophet with Delta Mass Correction (No decoys found) [all charge states]
				20140427-VLBMPs-Set2-6 (Vlb-set2-6): Peptide Prophet with Delta Mass Correction (No decoys found) [all charge states]
				20140505VLBset2-7 (Vlb-set2-7): Peptide Prophet with Delta Mass Correction (No decoys found) [all charge states]
				20140505VLBset2-8 (Vlb-set2-8): Peptide Prophet with Delta Mass Correction (No decoys found) [all charge states]
				20140505VLBset2-9 (Vlb-set2-9): Peptide Prophet with Delta Mass Correction (No decoys found) [all charge states]
				20140505VLBset2-10 (Vlb-set2-10): Peptide Prophet with Delta Mass Correction (No decoys found) [all charge states]
				20140505VLBset2-11 (Vlb-set2-11): Peptide Prophet with Delta Mass Correction (No decoys found) [all charge states]
				20140505VLBset2-12 (Vlb-set2-12): Peptide Prophet with Delta Mass Correction (No decoys found) [all charge states]
				20140505VLBset3-1 (Vlb-set3-1): Peptide Prophet with Delta Mass Correction (No decoys found) [all charge states]
				20140505VLBset3-2 (Vlb-set3-2): Peptide Prophet with Delta Mass Correction (No decoys found) [all charge states]
				20140505VLBset3-3 (Vlb-set3-3): Peptide Prophet with Delta Mass Correction (No decoys found) [all charge states]
				20140505VLBset3-4 (Vlb-set3-4): Peptide Prophet with Delta Mass Correction (No decoys found) [all charge states]
				20140505VLBset3-5 (Vlb-set3-5): Peptide Prophet with Delta Mass Correction (No decoys found) [all charge states]
				20140505VLBset3-6 (Vlb-set3-6): Peptide Prophet with Delta Mass Correction (No decoys found) [all charge states]
				20140505VLBset3-7 (Vlb-set3-7): Peptide Prophet with Delta Mass Correction (No decoys found) [all charge states]
				20140505VLBset3-8 (Vlb-set3-8): Peptide Prophet with Delta Mass Correction (No decoys found) [all charge states]
				20140505VLBset3-9 (Vlb-set3-9): Peptide Prophet with Delta Mass Correction (No decoys found) [all charge states]
				20140505VLBset3-10 (Vlb-set3-10): Peptide Prophet with Delta Mass Correction (No decoys found) [all charge states]
				20140505VLBset3-11 (Vlb-set3-11): Peptide Prophet with Delta Mass Correction (No decoys found) [all charge states]
				20140505VLBset3-12 (Vlb-set3-12): Peptide Prophet with Delta Mass Correction (No decoys found) [all charge states]
				20140106CEM12 (CEM-Set1-2): Peptide Prophet with Delta Mass Correction (No decoys found) [all charge states]
				20140106CEM15 (CEM-Set1-5): Peptide Prophet with Delta Mass Correction (No decoys found) [all charge states]
				20140521CEMSet1-1a (CEM-set1-1): Peptide Prophet with Delta Mass Correction (No decoys found) [all charge states]
				20140521CEMSet1-3 (CEM-set1-3): Peptide Prophet with Delta Mass Correction (No decoys found) [all charge states]
				20140521CEMSet1-4 (CEM-set1-4): Peptide Prophet with Delta Mass Correction (No decoys found) [all charge states]
				20140521CEMSet1-6 (CEM-set1-6): Peptide Prophet with Delta Mass Correction (No decoys found) [all charge states]
				20140521CEMSet1-7 (CEM-set1-7): Peptide Prophet with Delta Mass Correction (No decoys found) [all charge states]
				20140521CEMSet1-8 (CEM-set1-8): Peptide Prophet with Delta Mass Correction (No decoys found) [all charge states]
				20140521CEMSet1-9 (CEM-Set1-9): Peptide Prophet with Delta Mass Correction (No decoys found) [all charge states]
				20140521CEMSet1-10 (CEM-set1-10): Peptide Prophet with Delta Mass Correction (No decoys found) [all charge states]
				20140521CEMSet1-11 (CEM-set1-11): Peptide Prophet with Delta Mass Correction (No decoys found) [all charge states]
				20140521CEMSet1-12 (CEM-set1-12): Peptide Prophet with Delta Mass Correction (No decoys found) [all charge states]
				20140522CEMset2-1 (CEM-set2-1): Peptide Prophet with Delta Mass Correction (No decoys found) [all charge states]
				20140522CEMset2-2 (CEM-set2-2): Peptide Prophet with Delta Mass Correction (No decoys found) [all charge states]
				20140522CEMset2-3 (CEM-set2-3): Peptide Prophet with Delta Mass Correction (No decoys found) [all charge states]
				20140522CEMset2-4 (CEM-set2-4): Peptide Prophet with Delta Mass Correction (No decoys found) [all charge states]
				20140522CEMset2-5 (CEM-set2-5): Peptide Prophet with Delta Mass Correction (No decoys found) [all charge states]
				20140522CEMset2-6 (CEM-set2-6): Peptide Prophet with Delta Mass Correction (No decoys found) [all charge states]
				20140522CEMset2-7 (CEM-set2-7): Peptide Prophet with Delta Mass Correction (No decoys found) [all charge states]
				20140522CEMset2-8 (CEM-set2-8): Peptide Prophet with Delta Mass Correction (No decoys found) [all charge states]
				20140522CEMset2-9 (CEM-set2-9): Peptide Prophet with Delta Mass Correction (No decoys found) [all charge states]
				20140522CEMset2-10 (CEM-set2-10): Peptide Prophet with Delta Mass Correction (No decoys found) [all charge states]
				20140522CEMset2-11 (CEM-set2-11): Peptide Prophet with Delta Mass Correction (No decoys found) [all charge states]
				20140522CEMset2-12 (CEM-set2-12): Peptide Prophet with Delta Mass Correction (No decoys found) [all charge states]
				20140219CEM3-1 (CEM-Set3-1): Peptide Prophet with Delta Mass Correction (No decoys found) [all charge states]
				20140219CEM3-2 (CEM-Set3-2): Peptide Prophet with Delta Mass Correction (No decoys found) [all charge states]
				20140219CEM3-7 (CEM-Set3-7): Peptide Prophet with Delta Mass Correction (No decoys found) [all charge states]
				20140219CEM3-8 (CEM-Set3-8): Peptide Prophet with Delta Mass Correction (No decoys found) [all charge states]
				20140219CEM3-9 (CEM-Set3-9): Peptide Prophet with Delta Mass Correction (No decoys found) [all charge states]
				20140219CEM3-10 (CEM-Set3-10): Peptide Prophet with Delta Mass Correction (No decoys found) [all charge states]
				20140219CEM3-11 (CEM-Set3-11): Peptide Prophet with Delta Mass Correction (No decoys found) [all charge states]
				20140219CEM3-12 (CEM-Set3-12): Peptide Prophet with Delta Mass Correction (No decoys found) [all charge states]
				20140522CEMSet3-3 (CEM-set3-3): Peptide Prophet with Delta Mass Correction (No decoys found) [all charge states]
				20140522CEMSet3-4 (CEM-set3-4): Peptide Prophet with Delta Mass Correction (No decoys found) [all charge states]
				20140522CEMSet3-5 (CEM-set3-5): Peptide Prophet with Delta Mass Correction (No decoys found) [all charge states]
				20140522CEMSet3-6 (CEM-set3-6): Peptide Prophet with Delta Mass Correction (No decoys found) [all charge states]
	Scaffold: Version: Scaffold_4.3.4
		Modification Metadata Set: 1541 modifications
			Source: /opt/Scaffold4.3.0/parameters/unimod.xml
			Comment: Conflicted with source /opt/Scaffold4.0.7/parameters/unimod.xml (1541 modifications) when merging on 19 August 2014 3:58:12 PM.
		Protein Grouping Strategy: Experiment-wide grouping with protein cluster analysis
		Peptide Thresholds: 95.0% minimum
		Protein Thresholds: 95.0% minimum and 2 peptides minimum
		Peptide FDR: 0.9% (Prophet)
		Protein FDR: 0.0% (Prophet)
		GO Annotation Source(s): gene_association.goa_uniprot (downloaded Jun 28, 2013)
Experiment name	Biological sample category	Biological sample name	MS/MS sample name	Cluster	Protein name	Protein accession numbers	Database sources	Protein molecular weight (Da)	Protein identification probability	Exclusive unique peptide count	Exclusive unique spectrum count	Total spectrum count	Percentage of total spectra	Percentage sequence coverage
Final version of leukaemia and breast cancer derived MPs	VLB-MP-1	BioSample 1	20140426-VLBMPs-Set1-1 (Vlb-set1-1)	Cluster of FLJ79260, highly similar to Actin, cytoplasmic 2 Tax_Id=9606 [Homo sapiens] (tr|B7ZAP6|cDNA,)	FLJ55253, highly similar to Actin, cytoplasmic 1 Tax_Id=9606 [Homo sapiens]	tr|B4DW52|cDNA	LudwigNR_Q213_generic_forward.fasta	38634.2	0.986	0	0	10	0.0654	0.251
Final version of leukaemia and breast cancer derived MPs	VLB-MP-1	BioSample 1	20140426-VLBMPs-Set1-1 (Vlb-set1-1)	Cluster of FLJ79260, highly similar to Actin, cytoplasmic 2 Tax_Id=9606 [Homo sapiens] (tr|B7ZAP6|cDNA,)	FLJ79260, highly similar to Actin, cytoplasmic 2 Tax_Id=9606 [Homo sapiens]	tr|B7ZAP6|cDNA,	LudwigNR_Q213_generic_forward.fasta	33102.2	0.83	0	0	6	0.0392	0.197
Final version of leukaemia and breast cancer derived MPs	VLB-MP-1	BioSample 1	20140426-VLBMPs-Set1-1 (Vlb-set1-1)	Cluster of FLJ79260, highly similar to Actin, cytoplasmic 2 Tax_Id=9606 [Homo sapiens] (tr|B7ZAP6|cDNA,)	Beta-actin-like protein 2 Tax_Id=9606 [Homo sapiens]	ACTBL2	LudwigNR_Q213_generic_forward.fasta	42004.2	0.115	0	0	2	0.0131	0.0426
Final version of leukaemia and breast cancer derived MPs	VLB-MP-1	BioSample 1	20140426-VLBMPs-Set1-1 (Vlb-set1-1)	Cluster of FLJ79260, highly similar to Actin, cytoplasmic 2 Tax_Id=9606 [Homo sapiens] (tr|B7ZAP6|cDNA,)	Actin, alpha skeletal muscle Tax_Id=9606 [Homo sapiens]	tr|A6NL76|ACTA1	LudwigNR_Q213_generic_forward.fasta	32275.5	0.729	0	0	6	0.0392	0.131
Final version of leukaemia and breast cancer derived MPs	VLB-MP-1	BioSample 1	20140426-VLBMPs-Set1-1 (Vlb-set1-1)	Cluster of FLJ79260, highly similar to Actin, cytoplasmic 2 Tax_Id=9606 [Homo sapiens] (tr|B7ZAP6|cDNA,)	FLJ42347 fis, clone UTERU2003399, highly similar to Actin, gamma-enteric smooth muscle Tax_Id=9606 [Homo sapiens]	tr|B3KW67|cDNA	LudwigNR_Q213_generic_forward.fasta	41818	0.926	0	0	5	0.0327	0.0718
Final version of leukaemia and breast cancer derived MPs	VLB-MP-1	BioSample 1	20140426-VLBMPs-Set1-1 (Vlb-set1-1)	Cluster of FLJ79260, highly similar to Actin, cytoplasmic 2 Tax_Id=9606 [Homo sapiens] (tr|B7ZAP6|cDNA,)	Putative beta-actin-like protein 3 Tax_Id=9606 [Homo sapiens]	POTEKP	LudwigNR_Q213_generic_forward.fasta	42017.2	0.344	0	0	5	0.0327	0.072
Final version of leukaemia and breast cancer derived MPs	VLB-MP-1	BioSample 1	20140426-VLBMPs-Set1-2 (Vlb-set1-2)	Cluster of Tubulin alpha-1A chain n=3 Tax_Id=9606 [Homo sapiens] (sp|Q71U36|TUBA1A)	Tubulin alpha-4A chain Tax_Id=9606 [Homo sapiens]	sp|P68366|TUBA4A,tr|A8MUB1|TUBA4A	LudwigNR_Q213_generic_forward.fasta	49924.6	1	1	1	2	0.00529	0.0781
Final version of leukaemia and breast cancer derived MPs	VLB-MP-1	BioSample 1	20140426-VLBMPs-Set1-2 (Vlb-set1-2)	Cluster of Tropomyosin alpha-4 chain Tax_Id=9606 [Homo sapiens] (sp|P67936|TPM4)	Tropomyosin alpha-3 chain Tax_Id=9606 [Homo sapiens]	tr|J3KN67|TPM3	LudwigNR_Q213_generic_forward.fasta	33223.9	0.154	0	0	1	0.00265	0.0351
Final version of leukaemia and breast cancer derived MPs	VLB-MP-1	BioSample 1	20140426-VLBMPs-Set1-2 (Vlb-set1-2)	Cluster of Isoform 2 of Receptor-type tyrosine-protein phosphatase C Tax_Id=9606 [Homo sapiens] (sp|P08575-2|PTPRC)	Isoform 2 of Receptor-type tyrosine-protein phosphatase C Tax_Id=9606 [Homo sapiens]	sp|P08575-2|PTPRC,sp|P08575|PTPRC,tr|E9PC28|PTPRC	LudwigNR_Q213_generic_forward.fasta	130900	0.99	1	1	1	0.00265	0.00962
Final version of leukaemia and breast cancer derived MPs	VLB-MP-1	BioSample 1	20140426-VLBMPs-Set1-2 (Vlb-set1-2)	Cluster of FLJ11352 fis, clone HEMBA1000020, highly similar to Tubulin beta-2C chain n=1 Tax_Id=9606 [Homo sapiens] (tr|B3KML9|cDNA)	Tubulin beta-2A chain Tax_Id=9606 [Homo sapiens]	TUBB2A,TUBB2B	LudwigNR_Q213_generic_forward.fasta	49907.1	0.257	0	0	2	0.00529	0.0539
Final version of leukaemia and breast cancer derived MPs	VLB-MP-1	BioSample 1	20140426-VLBMPs-Set1-2 (Vlb-set1-2)	Cluster of sp|CON_P01966|HBA_BOVIN Hemoglobin subunit alpha OS=Bos taurus GN=HBA PE=1 SV=2 (CON_P01966)	sp|CON_P01966|HBA_BOVIN Hemoglobin subunit alpha OS=Bos taurus GN=HBA PE=1 SV=2	CON_P01966		18	0.99	1	1	1	0.00265	NaN%
Final version of leukaemia and breast cancer derived MPs	VLB-MP-1	BioSample 1	20140426-VLBMPs-Set1-2 (Vlb-set1-2)	Cluster of Chloride intracellular channel protein 1 Tax_Id=9606 [Homo sapiens] (CLIC1)	Chloride intracellular channel protein 1 Tax_Id=9606 [Homo sapiens]	CLIC1	LudwigNR_Q213_generic_forward.fasta	26923.3	0.99	1	1	1	0.00265	0.0747
Final version of leukaemia and breast cancer derived MPs	VLB-MP-1	BioSample 1	20140426-VLBMPs-Set1-2 (Vlb-set1-2)	Cluster of 40S ribosomal protein S3 Tax_Id=9606 [Homo sapiens] (sp|P23396|RPS3)	40S ribosomal protein S3 Tax_Id=9606 [Homo sapiens]	sp|P23396|RPS3	LudwigNR_Q213_generic_forward.fasta	26688.6	0.99	1	1	1	0.00265	0.0576
Final version of leukaemia and breast cancer derived MPs	VLB-MP-1	BioSample 1	20140426-VLBMPs-Set1-2 (Vlb-set1-2)	Cluster of L-lactate dehydrogenase A chain n=2 Tax_Id=9606 [Homo sapiens] (sp|P00338|LDHA)	L-lactate dehydrogenase A chain Tax_Id=9606 [Homo sapiens]	sp|P00338|LDHA	LudwigNR_Q213_generic_forward.fasta	36689.2	1	4	4	4	0.0106	0.16
Final version of leukaemia and breast cancer derived MPs	VLB-MP-1	BioSample 1	20140426-VLBMPs-Set1-2 (Vlb-set1-2)	Cluster of sp|P18124|RPL7 60S ribosomal protein L7 n=2 Tax_Id=9606 [Homo sapiens] (P18124)	sp|P18124|RPL7 60S ribosomal protein L7 n=2 Tax_Id=9606 [Homo sapiens]	P18124		18	1	3	3	3	0.00794	NaN%
Final version of leukaemia and breast cancer derived MPs	VLB-MP-1	BioSample 1	20140426-VLBMPs-Set1-2 (Vlb-set1-2)	Cluster of Guanine nucleotide-binding protein subunit beta-2-like 1 Tax_Id=9606 [Homo sapiens] (sp|P63244|GNB2L1)	Guanine nucleotide-binding protein subunit beta-2-like 1 Tax_Id=9606 [Homo sapiens]	sp|P63244|GNB2L1	LudwigNR_Q213_generic_forward.fasta	35077	0.952	1	1	1	0.00265	0.0379
Final version of leukaemia and breast cancer derived MPs	VLB-MP-1	BioSample 1	20140426-VLBMPs-Set1-2 (Vlb-set1-2)	Cluster of FLJ79260, highly similar to Actin, cytoplasmic 2 Tax_Id=9606 [Homo sapiens] (tr|B7ZAP6|cDNA,)	Beta-actin-like protein 2 Tax_Id=9606 [Homo sapiens]	ACTBL2	LudwigNR_Q213_generic_forward.fasta	42004.2	0.117	0	0	1	0.00265	0.0426
Final version of leukaemia and breast cancer derived MPs	VLB-MP-1	BioSample 1	20140426-VLBMPs-Set1-2 (Vlb-set1-2)	Cluster of 60 kDa heat shock protein, mitochondrial Tax_Id=9606 [Homo sapiens] (sp|P10809|HSPD1)	60 kDa heat shock protein, mitochondrial Tax_Id=9606 [Homo sapiens]	sp|P10809|HSPD1	LudwigNR_Q213_generic_forward.fasta	61055.7	0.703	0	0	0	0	0
Final version of leukaemia and breast cancer derived MPs	VLB-MP-1	BioSample 1	20140426-VLBMPs-Set1-2 (Vlb-set1-2)	Cluster of Isoform Short of 14-3-3 protein beta/alpha Tax_Id=9606 [Homo sapiens] (sp|P31946-2|YWHAB)	14-3-3 protein theta Tax_Id=9606 [Homo sapiens]	YWHAQ	LudwigNR_Q213_generic_forward.fasta	27765.4	0.207	0	0	3	0.00794	0.0735
Final version of leukaemia and breast cancer derived MPs	VLB-MP-1	BioSample 1	20140426-VLBMPs-Set1-2 (Vlb-set1-2)	Cluster of RPL14 protein Tax_Id=9606 [Homo sapiens] (tr|Q6IPH7|RPL14)	RPL14 protein Tax_Id=9606 [Homo sapiens]	tr|Q6IPH7|RPL14	LudwigNR_Q213_generic_forward.fasta	23787.7	0.99	1	1	1	0.00265	0.0818
Final version of leukaemia and breast cancer derived MPs	VLB-MP-1	BioSample 1	20140426-VLBMPs-Set1-2 (Vlb-set1-2)	Cluster of FLJ79260, highly similar to Actin, cytoplasmic 2 Tax_Id=9606 [Homo sapiens] (tr|B7ZAP6|cDNA,)	FLJ42347 fis, clone UTERU2003399, highly similar to Actin, gamma-enteric smooth muscle Tax_Id=9606 [Homo sapiens]	tr|B3KW67|cDNA	LudwigNR_Q213_generic_forward.fasta	41818	0.077	0	0	1	0.00265	0.0426
Final version of leukaemia and breast cancer derived MPs	VLB-MP-1	BioSample 1	20140426-VLBMPs-Set1-2 (Vlb-set1-2)	Cluster of 40S ribosomal protein S2 Tax_Id=9606 [Homo sapiens] (sp|P15880|RPS2)	40S ribosomal protein S2 Tax_Id=9606 [Homo sapiens]	sp|P15880|RPS2	LudwigNR_Q213_generic_forward.fasta	31325.2	0.99	1	1	1	0.00265	0.0444
Final version of leukaemia and breast cancer derived MPs	VLB-MP-1	BioSample 1	20140426-VLBMPs-Set1-2 (Vlb-set1-2)	Cluster of Elongation factor 1-beta Tax_Id=9606 [Homo sapiens] (sp|P24534|EEF1B2)	Elongation factor 1-beta Tax_Id=9606 [Homo sapiens]	sp|P24534|EEF1B2	LudwigNR_Q213_generic_forward.fasta	24764.2	0.99	1	1	1	0.00265	0.0667
Final version of leukaemia and breast cancer derived MPs	VLB-MP-1	BioSample 1	20140426-VLBMPs-Set1-2 (Vlb-set1-2)	Cluster of Annexin A2 Tax_Id=9606 [Homo sapiens] (sp|P07355|ANXA2)	Isoform 2 of Annexin A2 Tax_Id=9606 [Homo sapiens]	sp|P07355-2|ANXA2,sp|P07355|ANXA2	LudwigNR_Q213_generic_forward.fasta	40413.4	0.99	1	1	1	0.00265	0.0392
Final version of leukaemia and breast cancer derived MPs	VLB-MP-1	BioSample 1	20140426-VLBMPs-Set1-2 (Vlb-set1-2)	Cluster of Tropomyosin alpha-4 chain Tax_Id=9606 [Homo sapiens] (sp|P67936|TPM4)	Isoform 2 of Tropomyosin alpha-3 chain Tax_Id=9606 [Homo sapiens]	sp|P06753-2|TPM3	LudwigNR_Q213_generic_forward.fasta	29033.3	0.939	0	0	1	0.00265	0.0403
Final version of leukaemia and breast cancer derived MPs	VLB-MP-1	BioSample 1	20140426-VLBMPs-Set1-2 (Vlb-set1-2)	Cluster of ADP/ATP translocase 2 Tax_Id=9606 [Homo sapiens] (SLC25A5)	ADP/ATP translocase 3 Tax_Id=9606 [Homo sapiens]	SLC25A6	LudwigNR_Q213_generic_forward.fasta	32867.1	0.085	0	0	1	0.00265	0.0403
Final version of leukaemia and breast cancer derived MPs	VLB-MP-1	BioSample 1	20140426-VLBMPs-Set1-2 (Vlb-set1-2)	Cluster of Malate dehydrogenase, mitochondrial Tax_Id=9606 [Homo sapiens] (sp|P40926|MDH2)	Malate dehydrogenase, mitochondrial Tax_Id=9606 [Homo sapiens]	sp|P40926|MDH2,tr|Q6FHZ0|MDH2	LudwigNR_Q213_generic_forward.fasta	35503.7	1	2	2	2	0.00529	0.0888
Final version of leukaemia and breast cancer derived MPs	VLB-MP-1	BioSample 1	20140426-VLBMPs-Set1-2 (Vlb-set1-2)	Cluster of Tropomyosin alpha-4 chain Tax_Id=9606 [Homo sapiens] (sp|P67936|TPM4)	Tropomyosin alpha-4 chain Tax_Id=9606 [Homo sapiens]	sp|P67936|TPM4	LudwigNR_Q213_generic_forward.fasta	28522.4	0.25	0	0	1	0.00265	0.0403
Final version of leukaemia and breast cancer derived MPs	VLB-MP-1	BioSample 1	20140426-VLBMPs-Set1-2 (Vlb-set1-2)	Cluster of ADP/ATP translocase 2 Tax_Id=9606 [Homo sapiens] (SLC25A5)	ADP/ATP translocase 2 Tax_Id=9606 [Homo sapiens]	SLC25A5	LudwigNR_Q213_generic_forward.fasta	32853.5	0.992	1	1	2	0.00529	0.0839
Final version of leukaemia and breast cancer derived MPs	VLB-MP-1	BioSample 1	20140426-VLBMPs-Set1-2 (Vlb-set1-2)	Cluster of Elongation factor 1-alpha 1 Tax_Id=9606 [Homo sapiens] (sp|P68104|EEF1A1)	Elongation factor 1-alpha 1 Tax_Id=9606 [Homo sapiens]	sp|P68104|EEF1A1,tr|Q6IPT9|EEF1A1	LudwigNR_Q213_generic_forward.fasta	50141.2	1	1	1	5	0.0132	0.145
Final version of leukaemia and breast cancer derived MPs	VLB-MP-1	BioSample 1	20140426-VLBMPs-Set1-2 (Vlb-set1-2)	Cluster of Isoform Short of 14-3-3 protein beta/alpha Tax_Id=9606 [Homo sapiens] (sp|P31946-2|YWHAB)	14-3-3 protein eta Tax_Id=9606 [Homo sapiens]	sp|Q04917|YWHAH	LudwigNR_Q213_generic_forward.fasta	28219.6	0.013	0	0	3	0.00794	0.0732
Final version of leukaemia and breast cancer derived MPs	VLB-MP-1	BioSample 1	20140426-VLBMPs-Set1-2 (Vlb-set1-2)	Cluster of Tax_Id=9606 [Homo sapiens] (Prohibitin)	Tax_Id=9606 [Homo sapiens]	Prohibitin,sp|P35232|PHB	LudwigNR_Q213_generic_forward.fasta	29804.6	0.901	1	1	1	0.00265	0.0625
Final version of leukaemia and breast cancer derived MPs	VLB-MP-1	BioSample 1	20140426-VLBMPs-Set1-2 (Vlb-set1-2)	Cluster of Ras GTPase-activating-like protein IQGAP1 Tax_Id=9606 [Homo sapiens] (sp|P46940|IQGAP1)	Ras GTPase-activating-like protein IQGAP1 Tax_Id=9606 [Homo sapiens]	sp|P46940|IQGAP1,tr|A4QPB0|IQGAP1	LudwigNR_Q213_generic_forward.fasta	189259	1	2	2	2	0.00529	0.0187
Final version of leukaemia and breast cancer derived MPs	VLB-MP-1	BioSample 1	20140426-VLBMPs-Set1-2 (Vlb-set1-2)	Cluster of FLJ79260, highly similar to Actin, cytoplasmic 2 Tax_Id=9606 [Homo sapiens] (tr|B7ZAP6|cDNA,)	Putative beta-actin-like protein 3 Tax_Id=9606 [Homo sapiens]	POTEKP	LudwigNR_Q213_generic_forward.fasta	42017.2	0.025	0	0	1	0.00265	0.0427
Final version of leukaemia and breast cancer derived MPs	VLB-MP-1	BioSample 1	20140426-VLBMPs-Set1-2 (Vlb-set1-2)	Cluster of Isoform Short of 14-3-3 protein beta/alpha Tax_Id=9606 [Homo sapiens] (sp|P31946-2|YWHAB)	14-3-3 protein gamma Tax_Id=9606 [Homo sapiens]	YWHAG	LudwigNR_Q213_generic_forward.fasta	28303.1	0.167	0	0	3	0.00794	0.0729
Final version of leukaemia and breast cancer derived MPs	VLB-MP-1	BioSample 1	20140426-VLBMPs-Set1-2 (Vlb-set1-2)	Cluster of 40S ribosomal protein S3a Tax_Id=9606 [Homo sapiens] (sp|P61247|RPS3A)	40S ribosomal protein S3a Tax_Id=9606 [Homo sapiens]	sp|P61247|RPS3A,tr|Q6NXR8|RPS3A	LudwigNR_Q213_generic_forward.fasta	29945.3	0.99	1	1	1	0.00265	0.0644
Final version of leukaemia and breast cancer derived MPs	VLB-MP-1	BioSample 1	20140426-VLBMPs-Set1-2 (Vlb-set1-2)	Cluster of Annexin A1 Tax_Id=9606 [Homo sapiens] (sp|P04083|ANXA1)	Annexin A1 Tax_Id=9606 [Homo sapiens]	sp|P04083|ANXA1	LudwigNR_Q213_generic_forward.fasta	38715.9	1	2	2	2	0.00529	0.0838
Final version of leukaemia and breast cancer derived MPs	VLB-MP-1	BioSample 1	20140426-VLBMPs-Set1-2 (Vlb-set1-2)	Cluster of Histone H2A type 2-A Tax_Id=9606 [Homo sapiens] (HIST2H2AA3)	Histone H2A type 1-C Tax_Id=9606 [Homo sapiens]	HIST1H2AC	LudwigNR_Q213_generic_forward.fasta	14106	0.066	0	0	1	0.00265	0.146
Final version of leukaemia and breast cancer derived MPs	VLB-MP-1	BioSample 1	20140426-VLBMPs-Set1-2 (Vlb-set1-2)	Cluster of Isoform Short of 14-3-3 protein beta/alpha Tax_Id=9606 [Homo sapiens] (sp|P31946-2|YWHAB)	transcript:ENST00000420430 gene_biotype:protein_coding transcript_biotype:protein_coding Tax_Id=9606 [Homo sapiens]	ens|ENSP00000406747|ENSG00000128245	LudwigNR_Q213_generic_forward.fasta	18675.6	0.006	0	0	1	0.00265	0.0494
Final version of leukaemia and breast cancer derived MPs	VLB-MP-1	BioSample 1	20140426-VLBMPs-Set1-2 (Vlb-set1-2)	Cluster of sp|CON_P02070|HBB_BOVIN Hemoglobin subunit beta OS=Bos taurus GN=HBB PE=1 SV=1 (CON_P02070)	sp|CON_P02070|HBB_BOVIN Hemoglobin subunit beta OS=Bos taurus GN=HBB PE=1 SV=1	CON_P02070		18	0.99	1	1	1	0.00265	NaN%
Final version of leukaemia and breast cancer derived MPs	VLB-MP-1	BioSample 1	20140426-VLBMPs-Set1-2 (Vlb-set1-2)	Cluster of Glyceraldehyde-3-phosphate dehydrogenase Tax_Id=9606 [Homo sapiens] (sp|P04406|GAPDH)	Glyceraldehyde-3-phosphate dehydrogenase Tax_Id=9606 [Homo sapiens]	sp|P04406|GAPDH	LudwigNR_Q213_generic_forward.fasta	36053.4	1	4	4	8	0.0212	0.304
Final version of leukaemia and breast cancer derived MPs	VLB-MP-1	BioSample 1	20140426-VLBMPs-Set1-2 (Vlb-set1-2)	Cluster of Histone H2A type 2-A Tax_Id=9606 [Homo sapiens] (HIST2H2AA3)	Histone H2A type 1-A Tax_Id=9606 [Homo sapiens]	HIST1H2AA	LudwigNR_Q213_generic_forward.fasta	14234.2	0.154	0	0	1	0.00265	0.145
Final version of leukaemia and breast cancer derived MPs	VLB-MP-1	BioSample 1	20140426-VLBMPs-Set1-2 (Vlb-set1-2)	Cluster of L-lactate dehydrogenase B chain Tax_Id=9606 [Homo sapiens] (LDHB)	L-lactate dehydrogenase B chain Tax_Id=9606 [Homo sapiens]	LDHB	LudwigNR_Q213_generic_forward.fasta	36638.6	1	3	3	3	0.00794	0.123
Final version of leukaemia and breast cancer derived MPs	VLB-MP-1	BioSample 1	20140426-VLBMPs-Set1-2 (Vlb-set1-2)	Cluster of FLJ79260, highly similar to Actin, cytoplasmic 2 Tax_Id=9606 [Homo sapiens] (tr|B7ZAP6|cDNA,)	Actin, alpha skeletal muscle Tax_Id=9606 [Homo sapiens]	tr|A6NL76|ACTA1	LudwigNR_Q213_generic_forward.fasta	32275.5	0.031	0	0	1	0.00265	0.0554
Final version of leukaemia and breast cancer derived MPs	VLB-MP-1	BioSample 1	20140426-VLBMPs-Set1-2 (Vlb-set1-2)	Cluster of sp|CON_P12763|FETUA_BOVIN Alpha-2-HS-glycoprotein OS=Bos taurus GN=AHSG PE=1 SV=2 (CON_P12763)	sp|CON_P12763|FETUA_BOVIN Alpha-2-HS-glycoprotein OS=Bos taurus GN=AHSG PE=1 SV=2	CON_P12763		18	1	2	2	4	0.0106	NaN%
Final version of leukaemia and breast cancer derived MPs	VLB-MP-1	BioSample 1	20140426-VLBMPs-Set1-2 (Vlb-set1-2)	Cluster of Alpha-enolase Tax_Id=9606 [Homo sapiens] (sp|P06733|ENO1)	Alpha-enolase Tax_Id=9606 [Homo sapiens]	sp|P06733|ENO1	LudwigNR_Q213_generic_forward.fasta	47170.2	0.99	1	1	1	0.00265	0.0276
Final version of leukaemia and breast cancer derived MPs	VLB-MP-1	BioSample 1	20140426-VLBMPs-Set1-2 (Vlb-set1-2)	Cluster of Histone H2A type 2-A Tax_Id=9606 [Homo sapiens] (HIST2H2AA3)	Histone H2A type 2-A Tax_Id=9606 [Homo sapiens]	HIST2H2AA3,HIST2H2AC	LudwigNR_Q213_generic_forward.fasta	14096	0.153	0	0	1	0.00265	0.146
Final version of leukaemia and breast cancer derived MPs	VLB-MP-1	BioSample 1	20140426-VLBMPs-Set1-2 (Vlb-set1-2)	Cluster of FLJ79260, highly similar to Actin, cytoplasmic 2 Tax_Id=9606 [Homo sapiens] (tr|B7ZAP6|cDNA,)	FLJ79260, highly similar to Actin, cytoplasmic 2 Tax_Id=9606 [Homo sapiens]	tr|B7ZAP6|cDNA,	LudwigNR_Q213_generic_forward.fasta	33102.2	0.035	0	0	1	0.00265	0.0544
Final version of leukaemia and breast cancer derived MPs	VLB-MP-1	BioSample 1	20140426-VLBMPs-Set1-2 (Vlb-set1-2)	Cluster of FLJ79260, highly similar to Actin, cytoplasmic 2 Tax_Id=9606 [Homo sapiens] (tr|B7ZAP6|cDNA,)	FLJ55253, highly similar to Actin, cytoplasmic 1 Tax_Id=9606 [Homo sapiens]	tr|B4DW52|cDNA	LudwigNR_Q213_generic_forward.fasta	38634.2	0.711	0	0	1	0.00265	0.0461
Final version of leukaemia and breast cancer derived MPs	VLB-MP-1	BioSample 1	20140426-VLBMPs-Set1-2 (Vlb-set1-2)	Cluster of 14-3-3 protein zeta/delta Tax_Id=9606 [Homo sapiens] (sp|P63104|YWHAZ)	14-3-3 protein zeta/delta Tax_Id=9606 [Homo sapiens]	sp|P63104|YWHAZ	LudwigNR_Q213_generic_forward.fasta	27745.9	0.992	0	0	5	0.0132	0.224
Final version of leukaemia and breast cancer derived MPs	VLB-MP-1	BioSample 1	20140426-VLBMPs-Set1-2 (Vlb-set1-2)	Cluster of Multidrug resistance protein 1 Tax_Id=9606 [Homo sapiens] (sp|P08183|ABCB1)	Multidrug resistance protein 1 Tax_Id=9606 [Homo sapiens]	sp|P08183|ABCB1	LudwigNR_Q213_generic_forward.fasta	141484	1	4	4	4	0.0106	0.0477
Final version of leukaemia and breast cancer derived MPs	VLB-MP-1	BioSample 1	20140426-VLBMPs-Set1-2 (Vlb-set1-2)	Cluster of Isoform 2 of Clathrin heavy chain 1 Tax_Id=9606 [Homo sapiens] (sp|Q00610-2|CLTC)	Isoform 2 of Clathrin heavy chain 1 Tax_Id=9606 [Homo sapiens]	sp|Q00610-2|CLTC,sp|Q00610|CLTC	LudwigNR_Q213_generic_forward.fasta	187895	0.998	1	1	1	0.00265	0.00732
Final version of leukaemia and breast cancer derived MPs	VLB-MP-1	BioSample 1	20140426-VLBMPs-Set1-2 (Vlb-set1-2)	Cluster of Glyceraldehyde-3-phosphate dehydrogenase Tax_Id=9606 [Homo sapiens] (sp|P04406|GAPDH)	sp|CON_P10096|G3P_BOVIN Glyceraldehyde-3-phosphate dehydrogenase OS=Bos taurus GN=GAPDH PE=1 SV=4	CON_P10096		0	0.322	0	0	2	0.00529	0
Final version of leukaemia and breast cancer derived MPs	VLB-MP-1	BioSample 1	20140426-VLBMPs-Set1-2 (Vlb-set1-2)	Cluster of FLJ11352 fis, clone HEMBA1000020, highly similar to Tubulin beta-2C chain n=1 Tax_Id=9606 [Homo sapiens] (tr|B3KML9|cDNA)	FLJ11352 fis, clone HEMBA1000020, highly similar to Tubulin beta-2C chain Tax_Id=9606 [Homo sapiens]	tr|B3KML9|cDNA	LudwigNR_Q213_generic_forward.fasta	44602.2	0.772	0	0	3	0.00794	0.0831
Final version of leukaemia and breast cancer derived MPs	VLB-MP-1	BioSample 1	20140426-VLBMPs-Set1-2 (Vlb-set1-2)	Cluster of FLJ11352 fis, clone HEMBA1000020, highly similar to Tubulin beta-2C chain n=1 Tax_Id=9606 [Homo sapiens] (tr|B3KML9|cDNA)	Tubulin beta-4A chain Tax_Id=9606 [Homo sapiens]	sp|P04350|TUBB4A	LudwigNR_Q213_generic_forward.fasta	49585.5	0.623	0	0	3	0.00794	0.0743
Final version of leukaemia and breast cancer derived MPs	VLB-MP-1	BioSample 1	20140426-VLBMPs-Set1-2 (Vlb-set1-2)	Cluster of FLJ92996, highly similar to Homo sapiens guanine nucleotide binding protein (G protein), beta polypeptide 1 (GNB1), mRNA n=1 Tax_Id=9606 [Homo sapiens] (tr|B2R6K4|cDNA,)	FLJ92996, highly similar to Homo sapiens guanine nucleotide binding protein (G protein), beta polypeptide 1 (GNB1), mRNA Tax_Id=9606 [Homo sapiens]	tr|B2R6K4|cDNA,	LudwigNR_Q213_generic_forward.fasta	37301.6	0.136	0	0	0	0	0
Final version of leukaemia and breast cancer derived MPs	VLB-MP-1	BioSample 1	20140426-VLBMPs-Set1-2 (Vlb-set1-2)	Cluster of ATP synthase subunit beta, mitochondrial Tax_Id=9606 [Homo sapiens] (sp|P06576|ATP5B)	ATP synthase subunit beta, mitochondrial Tax_Id=9606 [Homo sapiens]	sp|P06576|ATP5B	LudwigNR_Q213_generic_forward.fasta	56560.6	1	2	2	2	0.00529	0.0491
Final version of leukaemia and breast cancer derived MPs	VLB-MP-1	BioSample 1	20140426-VLBMPs-Set1-2 (Vlb-set1-2)	Cluster of Tubulin alpha-1A chain n=3 Tax_Id=9606 [Homo sapiens] (sp|Q71U36|TUBA1A)	Tubulin alpha-1A chain Tax_Id=9606 [Homo sapiens]	sp|Q71U36|TUBA1A	LudwigNR_Q213_generic_forward.fasta	50135.7	1	3	3	4	0.0106	0.144
Final version of leukaemia and breast cancer derived MPs	VLB-MP-1	BioSample 1	20140426-VLBMPs-Set1-2 (Vlb-set1-2)	Cluster of Isoform Short of 14-3-3 protein beta/alpha Tax_Id=9606 [Homo sapiens] (sp|P31946-2|YWHAB)	Isoform Short of 14-3-3 protein beta/alpha Tax_Id=9606 [Homo sapiens]	sp|P31946-2|YWHAB,sp|P31946|YWHAB	LudwigNR_Q213_generic_forward.fasta	27850.8	0.18	0	0	3	0.00794	0.0738
Final version of leukaemia and breast cancer derived MPs	VLB-MP-1	BioSample 1	20140426-VLBMPs-Set1-2 (Vlb-set1-2)	Cluster of Heterogeneous nuclear ribonucleoproteins A2/B1 Tax_Id=9606 [Homo sapiens] (sp|P22626|HNRNPA2B1)	Heterogeneous nuclear ribonucleoproteins A2/B1 Tax_Id=9606 [Homo sapiens]	sp|P22626|HNRNPA2B1	LudwigNR_Q213_generic_forward.fasta	37430.3	0.99	1	1	1	0.00265	0.0453
Final version of leukaemia and breast cancer derived MPs	VLB-MP-1	BioSample 1	20140426-VLBMPs-Set1-2 (Vlb-set1-2)	Cluster of FLJ75700, highly similar to Homo sapiens complement component 1, q subcomponent binding protein (C1QBP), nuclear gene encoding mitochondrial protein, mRNA Tax_Id=9606 [Homo sapiens] (tr|A8K651|cDNA)	FLJ75700, highly similar to Homo sapiens complement component 1, q subcomponent binding protein (C1QBP), nuclear gene encoding mitochondrial protein, mRNA Tax_Id=9606 [Homo sapiens]	tr|A8K651|cDNA	LudwigNR_Q213_generic_forward.fasta	31380.6	1	2	2	2	0.00529	0.121
Final version of leukaemia and breast cancer derived MPs	VLB-MP-1	BioSample 1	20140426-VLBMPs-Set1-2 (Vlb-set1-2)	Cluster of Heterogeneous nuclear ribonucleoprotein A1 Tax_Id=9606 [Homo sapiens] (tr|Q6IPF2|HNRPA1)	Heterogeneous nuclear ribonucleoprotein A1 Tax_Id=9606 [Homo sapiens]	tr|Q6IPF2|HNRPA1	LudwigNR_Q213_generic_forward.fasta	34180.4	0.99	1	1	1	0.00265	0.05
Final version of leukaemia and breast cancer derived MPs	VLB-MP-1	BioSample 1	20140426-VLBMPs-Set1-2 (Vlb-set1-2)	Cluster of FLJ92996, highly similar to Homo sapiens guanine nucleotide binding protein (G protein), beta polypeptide 1 (GNB1), mRNA n=1 Tax_Id=9606 [Homo sapiens] (tr|B2R6K4|cDNA,)	Guanine nucleotide-binding protein G(I)/G(S)/G(T) subunit beta-2 Tax_Id=9606 [Homo sapiens]	sp|P62879|GNB2	LudwigNR_Q213_generic_forward.fasta	37331.8	0.111	0	0	0	0	0
Final version of leukaemia and breast cancer derived MPs	VLB-MP-1	BioSample 1	20140426-VLBMPs-Set1-2 (Vlb-set1-2)	Cluster of Tropomyosin alpha-4 chain Tax_Id=9606 [Homo sapiens] (sp|P67936|TPM4)	Isoform 2 of Tropomyosin alpha-1 chain Tax_Id=9606 [Homo sapiens]	sp|P09493-2|TPM1,sp|P09493-5|TPM1,tr|B7Z596|TPM1,tr|B7Z722|TPM1,tr|F5H7S3|TPM1,tr|H0YK48|TPM1,tr|H7BYY1|TPM1,tr|Q1ZYL5|Tropomyosin	LudwigNR_Q213_generic_forward.fasta	26680.5	0.016	0	0	1	0.00265	0.0439
Final version of leukaemia and breast cancer derived MPs	VLB-MP-1	BioSample 1	20140426-VLBMPs-Set1-2 (Vlb-set1-2)	Cluster of sp|CON_P04264|K2C1_HUMAN Keratin, type II cytoskeletal 1 OS=Homo sapiens GN=KRT1 PE=1 SV=6 (CON_P04264)	sp|CON_P04264|K2C1_HUMAN Keratin, type II cytoskeletal 1 OS=Homo sapiens GN=KRT1 PE=1 SV=6	CON_P04264,sp|P04264|KRT1,tr|H6VRF8|KRT1,tr|H6VRG0|KRT1,tr|H6VRG1|KRT1,tr|H6VRG3|KRT1	,LudwigNR_Q213_generic_forward.fasta	18	0.999	1	1	1	0.00265	NaN%
Final version of leukaemia and breast cancer derived MPs	VLB-MP-1	BioSample 1	20140426-VLBMPs-Set1-2 (Vlb-set1-2)	Cluster of Prohibitin-2 Tax_Id=9606 [Homo sapiens] (sp|Q99623|PHB2)	Prohibitin-2 Tax_Id=9606 [Homo sapiens]	sp|Q99623|PHB2,tr|J3KPX7|PHB2	LudwigNR_Q213_generic_forward.fasta	33297.6	0.861	1	1	1	0.00265	0.0368
Final version of leukaemia and breast cancer derived MPs	VLB-MP-1	BioSample 1	20140426-VLBMPs-Set1-2 (Vlb-set1-2)	Cluster of 60S acidic ribosomal protein P0 Tax_Id=9606 [Homo sapiens] (sp|P05388|RPLP0)	60S acidic ribosomal protein P0 Tax_Id=9606 [Homo sapiens]	sp|P05388|RPLP0	LudwigNR_Q213_generic_forward.fasta	34274.3	1	4	4	4	0.0106	0.224
Final version of leukaemia and breast cancer derived MPs	VLB-MP-1	BioSample 1	20140426-VLBMPs-Set1-2 (Vlb-set1-2)	Cluster of 14-3-3 protein epsilon Tax_Id=9606 [Homo sapiens] (sp|P62258|YWHAE)	14-3-3 protein epsilon Tax_Id=9606 [Homo sapiens]	sp|P62258|YWHAE	LudwigNR_Q213_generic_forward.fasta	29175	0.999	1	1	4	0.0106	0.145
Final version of leukaemia and breast cancer derived MPs	VLB-MP-1	BioSample 1	20140426-VLBMPs-Set1-2 (Vlb-set1-2)	Cluster of FLJ11352 fis, clone HEMBA1000020, highly similar to Tubulin beta-2C chain n=1 Tax_Id=9606 [Homo sapiens] (tr|B3KML9|cDNA)	Tubulin beta chain Tax_Id=9606 [Homo sapiens]	tr|E9PBJ4|TUBB	LudwigNR_Q213_generic_forward.fasta	27435.9	0.648	0	0	2	0.00529	0.128
Final version of leukaemia and breast cancer derived MPs	VLB-MP-1	BioSample 1	20140426-VLBMPs-Set1-3 (Vlb-set1-3)	Cluster of Spectrin beta chain, non-erythrocytic 1 Tax_Id=9606 [Homo sapiens] (sp|Q01082|SPTBN1)	Spectrin beta chain, non-erythrocytic 1 Tax_Id=9606 [Homo sapiens]	sp|Q01082|SPTBN1	LudwigNR_Q213_generic_forward.fasta	274613	1	4	5	50	0.0386	0.28
Final version of leukaemia and breast cancer derived MPs	VLB-MP-1	BioSample 1	20140426-VLBMPs-Set1-3 (Vlb-set1-3)	Cluster of 60S ribosomal protein L7a n=3 Tax_Id=9606 [Homo sapiens] (sp|P62424|RPL7A)	60S ribosomal protein L7a Tax_Id=9606 [Homo sapiens]	sp|P62424|RPL7A	LudwigNR_Q213_generic_forward.fasta	29996.3	0.404	0	0	0	0	0
Final version of leukaemia and breast cancer derived MPs	VLB-MP-1	BioSample 1	20140426-VLBMPs-Set1-3 (Vlb-set1-3)	Cluster of Isoform 2 of Cytoplasmic FMR1-interacting protein 2 Tax_Id=9606 [Homo sapiens] (sp|Q96F07-2|CYFIP2)	Isoform 2 of Cytoplasmic FMR1-interacting protein 2 Tax_Id=9606 [Homo sapiens]	sp|Q96F07-2|CYFIP2,tr|E7EVF4|CYFIP2,tr|E7EVJ5|CYFIP2	LudwigNR_Q213_generic_forward.fasta	145678	1	1	1	1	0.000771	0.00878
Final version of leukaemia and breast cancer derived MPs	VLB-MP-1	BioSample 1	20140426-VLBMPs-Set1-3 (Vlb-set1-3)	Cluster of Multidrug resistance protein 1 Tax_Id=9606 [Homo sapiens] (sp|P08183|ABCB1)	Multidrug resistance protein 1 Tax_Id=9606 [Homo sapiens]	sp|P08183|ABCB1	LudwigNR_Q213_generic_forward.fasta	141484	1	39	50	55	0.0424	0.361
Final version of leukaemia and breast cancer derived MPs	VLB-MP-1	BioSample 1	20140426-VLBMPs-Set1-3 (Vlb-set1-3)	Cluster of Disco-interacting protein 2 homolog B Tax_Id=9606 [Homo sapiens] (DIP2B)	Disco-interacting protein 2 homolog B Tax_Id=9606 [Homo sapiens]	DIP2B	LudwigNR_Q213_generic_forward.fasta	171491	1	7	7	8	0.00617	0.0723
Final version of leukaemia and breast cancer derived MPs	VLB-MP-1	BioSample 1	20140426-VLBMPs-Set1-3 (Vlb-set1-3)	Cluster of Isoform 2 of Clathrin heavy chain 1 Tax_Id=9606 [Homo sapiens] (sp|Q00610-2|CLTC)	Isoform 2 of Clathrin heavy chain 1 Tax_Id=9606 [Homo sapiens]	sp|Q00610-2|CLTC,sp|Q00610|CLTC	LudwigNR_Q213_generic_forward.fasta	187895	1	8	8	8	0.00617	0.0702
Final version of leukaemia and breast cancer derived MPs	VLB-MP-1	BioSample 1	20140426-VLBMPs-Set1-3 (Vlb-set1-3)	Cluster of Isoform 2 of Receptor-type tyrosine-protein phosphatase C Tax_Id=9606 [Homo sapiens] (sp|P08575-2|PTPRC)	Isoform 2 of Receptor-type tyrosine-protein phosphatase C Tax_Id=9606 [Homo sapiens]	sp|P08575-2|PTPRC,sp|P08575|PTPRC,tr|E9PC28|PTPRC	LudwigNR_Q213_generic_forward.fasta	130900	1	12	12	12	0.00925	0.114
Final version of leukaemia and breast cancer derived MPs	VLB-MP-1	BioSample 1	20140426-VLBMPs-Set1-3 (Vlb-set1-3)	Cluster of Ras-related protein Rab-10 Tax_Id=9606 [Homo sapiens] (RAB10)	Ras-related protein Rab-1B Tax_Id=9606 [Homo sapiens]	sp|Q9H0U4|RAB1B,tr|Q6FIG4|RAB1B	LudwigNR_Q213_generic_forward.fasta	22172	0.023	0	0	0	0	0
Final version of leukaemia and breast cancer derived MPs	VLB-MP-1	BioSample 1	20140426-VLBMPs-Set1-3 (Vlb-set1-3)	Cluster of Isoform 2 of Secretory carrier-associated membrane protein 3 Tax_Id=9606 [Homo sapiens] (sp|O14828-2|SCAMP3)	Isoform 2 of Secretory carrier-associated membrane protein 3 Tax_Id=9606 [Homo sapiens]	sp|O14828-2|SCAMP3,sp|O14828|SCAMP3	LudwigNR_Q213_generic_forward.fasta	35202.4	0.433	0	0	0	0	0
Final version of leukaemia and breast cancer derived MPs	VLB-MP-1	BioSample 1	20140426-VLBMPs-Set1-3 (Vlb-set1-3)	Cluster of Isoform 2 of Myosin-10 Tax_Id=9606 [Homo sapiens] (sp|P35580-2|MYH10)	Isoform 2 of Myosin-10 Tax_Id=9606 [Homo sapiens]	sp|P35580-2|MYH10,sp|P35580-3|MYH10,sp|P35580-4|MYH10,sp|P35580|MYH10,tr|B2RWP9|MYH10,tr|F8W6L6|MYH10	LudwigNR_Q213_generic_forward.fasta	230785	1	6	6	8	0.00617	0.0668
Final version of leukaemia and breast cancer derived MPs	VLB-MP-1	BioSample 1	20140426-VLBMPs-Set1-3 (Vlb-set1-3)	Cluster of Pentatricopeptide repeat-containing protein 1, mitochondrial Tax_Id=9606 [Homo sapiens] (ATP5J2-PTCD1)	Pentatricopeptide repeat-containing protein 1, mitochondrial Tax_Id=9606 [Homo sapiens]	ATP5J2-PTCD1,P56134-3,P56134-4,PTCD1,sp|P56134-2|ATP5J2,sp|P56134|ATP5J2,tr|B4DJ38|cDNA,tr|C9JU26|ATP5J2	LudwigNR_Q213_generic_forward.fasta	10363.8	1	2	2	2	0.00154	0.032
Final version of leukaemia and breast cancer derived MPs	VLB-MP-1	BioSample 1	20140426-VLBMPs-Set1-3 (Vlb-set1-3)	Cluster of Moesin Tax_Id=9606 [Homo sapiens] (MSN)	Ezrin Tax_Id=9606 [Homo sapiens]	sp|P15311|EZR,tr|Q6NUR7|EZR	LudwigNR_Q213_generic_forward.fasta	69414.7	0.57	0	0	3	0.00231	0.0341
Final version of leukaemia and breast cancer derived MPs	VLB-MP-1	BioSample 1	20140426-VLBMPs-Set1-3 (Vlb-set1-3)	Cluster of Cation-independent mannose-6-phosphate receptor Tax_Id=9606 [Homo sapiens] (IGF2R)	Cation-independent mannose-6-phosphate receptor Tax_Id=9606 [Homo sapiens]	IGF2R	LudwigNR_Q213_generic_forward.fasta	274373	1	7	7	7	0.0054	0.0357
Final version of leukaemia and breast cancer derived MPs	VLB-MP-1	BioSample 1	20140426-VLBMPs-Set1-3 (Vlb-set1-3)	Cluster of Mitochondrial 2-oxoglutarate/malate carrier protein Tax_Id=9606 [Homo sapiens] (SLC25A11)	Mitochondrial 2-oxoglutarate/malate carrier protein Tax_Id=9606 [Homo sapiens]	SLC25A11,ens|ENSP00000458993|ENSG00000108528	LudwigNR_Q213_generic_forward.fasta	34063.2	1	2	2	2	0.00154	0.086
Final version of leukaemia and breast cancer derived MPs	VLB-MP-1	BioSample 1	20140426-VLBMPs-Set1-3 (Vlb-set1-3)	Cluster of Guanine nucleotide-binding protein G(i) subunit alpha-2 Tax_Id=9606 [Homo sapiens] (sp|P04899|GNAI2)	Guanine nucleotide-binding protein G(k) subunit alpha Tax_Id=9606 [Homo sapiens]	GNAI3	LudwigNR_Q213_generic_forward.fasta	40533.5	0.603	0	0	2	0.00154	0.065
Final version of leukaemia and breast cancer derived MPs	VLB-MP-1	BioSample 1	20140426-VLBMPs-Set1-3 (Vlb-set1-3)	Cluster of Large neutral amino acids transporter small subunit 1 Tax_Id=9606 [Homo sapiens] (sp|Q01650|SLC7A5)	Large neutral amino acids transporter small subunit 1 Tax_Id=9606 [Homo sapiens]	sp|Q01650|SLC7A5	LudwigNR_Q213_generic_forward.fasta	55012.1	0.969	1	1	1	0.000771	0.0276
Final version of leukaemia and breast cancer derived MPs	VLB-MP-1	BioSample 1	20140426-VLBMPs-Set1-3 (Vlb-set1-3)	Cluster of Isoform 2 of Basigin n=3 Tax_Id=9606 [Homo sapiens] (sp|P35613-2|BSG)	Isoform 2 of Basigin Tax_Id=9606 [Homo sapiens]	sp|P35613-2|BSG,tr|B4DY23|cDNA	LudwigNR_Q213_generic_forward.fasta	29221.1	0.359	0	0	1	0.000771	0.0558
Final version of leukaemia and breast cancer derived MPs	VLB-MP-1	BioSample 1	20140426-VLBMPs-Set1-3 (Vlb-set1-3)	Cluster of Ubiquitin-60S ribosomal protein L40 Tax_Id=9606 [Homo sapiens] (UBA52)	Ubiquitin-60S ribosomal protein L40 Tax_Id=9606 [Homo sapiens]	UBA52	LudwigNR_Q213_generic_forward.fasta	14728.9	1	3	3	3	0.00231	0.266
Final version of leukaemia and breast cancer derived MPs	VLB-MP-1	BioSample 1	20140426-VLBMPs-Set1-3 (Vlb-set1-3)	Cluster of Isoform 3 of Sodium/potassium-transporting ATPase subunit alpha-1 Tax_Id=9606 [Homo sapiens] (sp|P05023-3|ATP1A1)	transcript:ENST00000441343 gene_biotype:protein_coding transcript_biotype:non_stop_decay Tax_Id=9606 [Homo sapiens]	ens|ENSP00000411503|ENSG00000105409,sp|P13637|ATP1A3,tr|B7Z9V4|cDNA,,tr|M0R116|ATP1A3	LudwigNR_Q213_generic_forward.fasta	111752	0.391	0	0	14	0.0108	0.0914
Final version of leukaemia and breast cancer derived MPs	VLB-MP-1	BioSample 1	20140426-VLBMPs-Set1-3 (Vlb-set1-3)	Cluster of FLJ79260, highly similar to Actin, cytoplasmic 2 Tax_Id=9606 [Homo sapiens] (tr|B7ZAP6|cDNA,)	FLJ55253, highly similar to Actin, cytoplasmic 1 Tax_Id=9606 [Homo sapiens]	tr|B4DW52|cDNA	LudwigNR_Q213_generic_forward.fasta	38634.2	0.981	0	0	7	0.0054	0.256
Final version of leukaemia and breast cancer derived MPs	VLB-MP-1	BioSample 1	20140426-VLBMPs-Set1-3 (Vlb-set1-3)	Cluster of Ras-related protein Rab-10 Tax_Id=9606 [Homo sapiens] (RAB10)	Ras-related protein Rab-8A Tax_Id=9606 [Homo sapiens]	sp|P61006|RAB8A	LudwigNR_Q213_generic_forward.fasta	23669.7	0.007	0	0	0	0	0
Final version of leukaemia and breast cancer derived MPs	VLB-MP-1	BioSample 1	20140426-VLBMPs-Set1-3 (Vlb-set1-3)	Cluster of FLJ53399, highly similar to Monocarboxylate transporter 1 n=1 Tax_Id=9606 [Homo sapiens] (tr|B4E106|cDNA)	FLJ53399, highly similar to Monocarboxylate transporter 1 Tax_Id=9606 [Homo sapiens]	tr|B4E106|cDNA	LudwigNR_Q213_generic_forward.fasta	51880.5	0.999	0	0	2	0.00154	0.0729
Final version of leukaemia and breast cancer derived MPs	VLB-MP-1	BioSample 1	20140426-VLBMPs-Set1-3 (Vlb-set1-3)	Cluster of Leukocyte surface antigen CD47 Tax_Id=9606 [Homo sapiens] (sp|Q08722|CD47)	Leukocyte surface antigen CD47 Tax_Id=9606 [Homo sapiens]	sp|Q08722|CD47	LudwigNR_Q213_generic_forward.fasta	35214.9	1	4	4	5	0.00386	0.121
Final version of leukaemia and breast cancer derived MPs	VLB-MP-1	BioSample 1	20140426-VLBMPs-Set1-3 (Vlb-set1-3)	Cluster of Isoform 2 of Heat shock protein HSP 90-alpha Tax_Id=9606 [Homo sapiens] (sp|P07900-2|HSP90AA1)	Isoform 2 of Heat shock protein HSP 90-alpha Tax_Id=9606 [Homo sapiens]	sp|P07900-2|HSP90AA1,sp|P07900|HSP90AA1	LudwigNR_Q213_generic_forward.fasta	98165.1	0.845	0	0	1	0.000771	0.0164
Final version of leukaemia and breast cancer derived MPs	VLB-MP-1	BioSample 1	20140426-VLBMPs-Set1-3 (Vlb-set1-3)	Cluster of sp|CON_P35527|K1C9_HUMAN Keratin, type I cytoskeletal 9 OS=Homo sapiens GN=KRT9 PE=1 SV=3 (CON_P35527)	sp|CON_P35527|K1C9_HUMAN Keratin, type I cytoskeletal 9 OS=Homo sapiens GN=KRT9 PE=1 SV=3	CON_P35527,sp|P35527|KRT9	,LudwigNR_Q213_generic_forward.fasta	18	1	8	8	8	0.00617	NaN%
Final version of leukaemia and breast cancer derived MPs	VLB-MP-1	BioSample 1	20140426-VLBMPs-Set1-3 (Vlb-set1-3)	Cluster of transcript:ENST00000520644 gene_biotype:protein_coding transcript_biotype:protein_coding Tax_Id=9606 [Homo sapiens] (ens|ENSP00000428789|ENSG00000104635)	transcript:ENST00000520644 gene_biotype:protein_coding transcript_biotype:protein_coding Tax_Id=9606 [Homo sapiens]	ens|ENSP00000428789|ENSG00000104635,ens|ENSP00000430315|ENSG00000104635,ens|ENSP00000430564|ENSG00000104635,sp|Q15043-2|SLC39A14,sp|Q15043-3|SLC39A14,sp|Q15043|SLC39A14,tr|E5RIP4|SLC39A14	LudwigNR_Q213_generic_forward.fasta	52840.1	1	3	3	3	0.00231	0.5
Final version of leukaemia and breast cancer derived MPs	VLB-MP-1	BioSample 1	20140426-VLBMPs-Set1-3 (Vlb-set1-3)	Cluster of sp|CON_P00761|TRYP_PIG Trypsin OS=Sus scrofa PE=1 SV=1 (CON_P00761)	sp|CON_P00761|TRYP_PIG Trypsin OS=Sus scrofa PE=1 SV=1	CON_P00761		18	1	3	3	4	0.00308	NaN%
Final version of leukaemia and breast cancer derived MPs	VLB-MP-1	BioSample 1	20140426-VLBMPs-Set1-3 (Vlb-set1-3)	Cluster of FLJ79260, highly similar to Actin, cytoplasmic 2 Tax_Id=9606 [Homo sapiens] (tr|B7ZAP6|cDNA,)	Beta-actin-like protein 2 Tax_Id=9606 [Homo sapiens]	ACTBL2	LudwigNR_Q213_generic_forward.fasta	42004.2	0.039	0	0	1	0.000771	0.0426
Final version of leukaemia and breast cancer derived MPs	VLB-MP-1	BioSample 1	20140426-VLBMPs-Set1-3 (Vlb-set1-3)	Cluster of Guanine nucleotide-binding protein subunit alpha-13 Tax_Id=9606 [Homo sapiens] (sp|Q14344|GNA13)	Guanine nucleotide-binding protein subunit alpha-13 Tax_Id=9606 [Homo sapiens]	sp|Q14344|GNA13	LudwigNR_Q213_generic_forward.fasta	44051	0.028	0	0	1	0.000771	0.0292
Final version of leukaemia and breast cancer derived MPs	VLB-MP-1	BioSample 1	20140426-VLBMPs-Set1-3 (Vlb-set1-3)	Cluster of HLA class I histocompatibility antigen, A-31 alpha chain Tax_Id=9606 [Homo sapiens] (sp|P16189|HLA-A)	HLA class I histocompatibility antigen, A-31 alpha chain Tax_Id=9606 [Homo sapiens]	sp|P16189|HLA-A	LudwigNR_Q213_generic_forward.fasta	41003.7	0.017	0	0	1	0.000771	0.0384
Final version of leukaemia and breast cancer derived MPs	VLB-MP-1	BioSample 1	20140426-VLBMPs-Set1-3 (Vlb-set1-3)	Cluster of Isoform 3 of Sodium/potassium-transporting ATPase subunit alpha-1 Tax_Id=9606 [Homo sapiens] (sp|P05023-3|ATP1A1)	Isoform 3 of Sodium/potassium-transporting ATPase subunit alpha-1 Tax_Id=9606 [Homo sapiens]	sp|P05023-3|ATP1A1,sp|P05023|ATP1A1	LudwigNR_Q213_generic_forward.fasta	109554	1	7	7	21	0.0162	0.19
Final version of leukaemia and breast cancer derived MPs	VLB-MP-1	BioSample 1	20140426-VLBMPs-Set1-3 (Vlb-set1-3)	Cluster of Isoform 2 of Formin-like protein 1 Tax_Id=9606 [Homo sapiens] (sp|O95466-2|FMNL1)	Isoform 2 of Formin-like protein 1 Tax_Id=9606 [Homo sapiens]	sp|O95466-2|FMNL1	LudwigNR_Q213_generic_forward.fasta	122414	1	2	2	2	0.00154	0.0245
Final version of leukaemia and breast cancer derived MPs	VLB-MP-1	BioSample 1	20140426-VLBMPs-Set1-3 (Vlb-set1-3)	Cluster of Acyl-CoA synthetase 4 Tax_Id=9606 [Homo sapiens] (FACL4)	Acyl-CoA synthetase 4 Tax_Id=9606 [Homo sapiens]	FACL4,sp|O60488-2|ACSL4,sp|O60488|ACSL4	LudwigNR_Q213_generic_forward.fasta	74438.9	0.969	1	1	1	0.000771	0.0269
Final version of leukaemia and breast cancer derived MPs	VLB-MP-1	BioSample 1	20140426-VLBMPs-Set1-3 (Vlb-set1-3)	Cluster of FLJ79260, highly similar to Actin, cytoplasmic 2 Tax_Id=9606 [Homo sapiens] (tr|B7ZAP6|cDNA,)	Putative beta-actin-like protein 3 Tax_Id=9606 [Homo sapiens]	POTEKP	LudwigNR_Q213_generic_forward.fasta	42017.2	0.342	0	0	3	0.00231	0.072
Final version of leukaemia and breast cancer derived MPs	VLB-MP-1	BioSample 1	20140426-VLBMPs-Set1-3 (Vlb-set1-3)	Cluster of Moesin Tax_Id=9606 [Homo sapiens] (MSN)	sp|P35241-5|RDX Isoform 5 of Radixin n=4 Tax_Id=9606 [Homo sapiens]	P35241-5,sp|P35241|RDX	LudwigNR_Q213_generic_forward.fasta	0	0.411	0	0	3	0.00231	0
Final version of leukaemia and breast cancer derived MPs	VLB-MP-1	BioSample 1	20140426-VLBMPs-Set1-3 (Vlb-set1-3)	Cluster of 40S ribosomal protein S3 Tax_Id=9606 [Homo sapiens] (sp|P23396|RPS3)	40S ribosomal protein S3 Tax_Id=9606 [Homo sapiens]	sp|P23396|RPS3	LudwigNR_Q213_generic_forward.fasta	26688.6	1	2	2	2	0.00154	0.103
Final version of leukaemia and breast cancer derived MPs	VLB-MP-1	BioSample 1	20140426-VLBMPs-Set1-3 (Vlb-set1-3)	Cluster of Dedicator of cytokinesis protein 10 Tax_Id=9606 [Homo sapiens] (sp|Q96BY6|DOCK10)	Dedicator of cytokinesis protein 10 Tax_Id=9606 [Homo sapiens]	sp|Q96BY6|DOCK10	LudwigNR_Q213_generic_forward.fasta	249537	1	2	2	2	0.00154	0.0137
Final version of leukaemia and breast cancer derived MPs	VLB-MP-1	BioSample 1	20140426-VLBMPs-Set1-3 (Vlb-set1-3)	Cluster of sp|CON_P04264|K2C1_HUMAN Keratin, type II cytoskeletal 1 OS=Homo sapiens GN=KRT1 PE=1 SV=6 (CON_P04264)	sp|CON_P13647|K2C5_HUMAN Keratin, type II cytoskeletal 5 OS=Homo sapiens GN=KRT5 PE=1 SV=3	CON_P13647,KRT5	LudwigNR_Q213_generic_forward.fasta	0	0.034	0	0	1	0.000771	0
Final version of leukaemia and breast cancer derived MPs	VLB-MP-1	BioSample 1	20140426-VLBMPs-Set1-3 (Vlb-set1-3)	Cluster of Neutral amino acid transporter B(0) Tax_Id=9606 [Homo sapiens] (sp|Q15758|SLC1A5)	Neutral amino acid transporter B(0) Tax_Id=9606 [Homo sapiens]	sp|Q15758|SLC1A5,tr|Q71UA6|SLC1A5	LudwigNR_Q213_generic_forward.fasta	56599.8	1	1	1	2	0.00154	0.0388
Final version of leukaemia and breast cancer derived MPs	VLB-MP-1	BioSample 1	20140426-VLBMPs-Set1-3 (Vlb-set1-3)	Cluster of sp|CON_P04264|K2C1_HUMAN Keratin, type II cytoskeletal 1 OS=Homo sapiens GN=KRT1 PE=1 SV=6 (CON_P04264)	sp|CON_P35908|K22E_HUMAN Keratin, type II cytoskeletal 2 epidermal OS=Homo sapiens GN=KRT2 PE=1 SV=2	CON_P35908,KRT2	,LudwigNR_Q213_generic_forward.fasta	18	0.999	1	1	3	0.00231	NaN%
Final version of leukaemia and breast cancer derived MPs	VLB-MP-1	BioSample 1	20140426-VLBMPs-Set1-3 (Vlb-set1-3)	Cluster of Citron Rho-interacting kinase n=2 Tax_Id=9606 [Homo sapiens] (sp|O14578|CIT)	Citron Rho-interacting kinase Tax_Id=9606 [Homo sapiens]	sp|O14578|CIT	LudwigNR_Q213_generic_forward.fasta	231436	1	2	2	2	0.00154	0.0128
Final version of leukaemia and breast cancer derived MPs	VLB-MP-1	BioSample 1	20140426-VLBMPs-Set1-3 (Vlb-set1-3)	Cluster of ens|ENSP00000345904|ENSG00000118705 transcript:ENST00000338768 gene_biotype:protein_coding transcript_biotype:protein_coding n=1 Tax_Id=9606 [Homo sapiens] (ENSP00000345904)	ens|ENSP00000345904|ENSG00000118705 transcript:ENST00000338768 gene_biotype:protein_coding transcript_biotype:protein_coding n=1 Tax_Id=9606 [Homo sapiens]	ENSP00000345904,ens|ENSP00000362735|ENSG00000118705	LudwigNR_Q213_generic_forward.fasta	37166.3	0.969	1	1	1	0.000771	0
Final version of leukaemia and breast cancer derived MPs	VLB-MP-1	BioSample 1	20140426-VLBMPs-Set1-3 (Vlb-set1-3)	Cluster of Isoform Alpha-6X1A of Integrin alpha-6 Tax_Id=9606 [Homo sapiens] (sp|P23229-2|ITGA6)	Isoform Alpha-6X1A of Integrin alpha-6 Tax_Id=9606 [Homo sapiens]	sp|P23229-2|ITGA6,sp|P23229-3|ITGA6,sp|P23229-4|ITGA6,sp|P23229-5|ITGA6,sp|P23229-6|ITGA6,sp|P23229-9|ITGA6,sp|P23229|ITGA6	LudwigNR_Q213_generic_forward.fasta	119480	0	0	0	0	0	0
Final version of leukaemia and breast cancer derived MPs	VLB-MP-1	BioSample 1	20140426-VLBMPs-Set1-3 (Vlb-set1-3)	Cluster of 40S ribosomal protein S8 Tax_Id=9606 [Homo sapiens] (sp|P62241|RPS8)	40S ribosomal protein S8 Tax_Id=9606 [Homo sapiens]	sp|P62241|RPS8,tr|Q5JR95|RPS8	LudwigNR_Q213_generic_forward.fasta	24206.4	0.999	1	1	1	0.000771	0.0625
Final version of leukaemia and breast cancer derived MPs	VLB-MP-1	BioSample 1	20140426-VLBMPs-Set1-3 (Vlb-set1-3)	Cluster of Tubulin alpha-1A chain n=3 Tax_Id=9606 [Homo sapiens] (sp|Q71U36|TUBA1A)	Tubulin alpha-1A chain Tax_Id=9606 [Homo sapiens]	sp|Q71U36|TUBA1A	LudwigNR_Q213_generic_forward.fasta	50135.7	1	2	2	2	0.00154	0.0776
Final version of leukaemia and breast cancer derived MPs	VLB-MP-1	BioSample 1	20140426-VLBMPs-Set1-3 (Vlb-set1-3)	Cluster of 60S ribosomal protein L3 Tax_Id=9606 [Homo sapiens] (sp|P39023|RPL3)	60S ribosomal protein L3 Tax_Id=9606 [Homo sapiens]	sp|P39023|RPL3,tr|Q96QL0|RPL3	LudwigNR_Q213_generic_forward.fasta	46109.5	1	3	5	5	0.00386	0.0868
Final version of leukaemia and breast cancer derived MPs	VLB-MP-1	BioSample 1	20140426-VLBMPs-Set1-3 (Vlb-set1-3)	Cluster of Solute carrier family 2, facilitated glucose transporter member 1 n=2 Tax_Id=9606 [Homo sapiens] (sp|P11166|SLC2A1)	Solute carrier family 2, facilitated glucose transporter member 1 Tax_Id=9606 [Homo sapiens]	sp|P11166|SLC2A1,tr|B3KVN0|cDNA,tr|B4DKW1|cDNA,tr|Q0P512|SLC2A1	LudwigNR_Q213_generic_forward.fasta	54085.3	1	6	7	7	0.0054	0.108
Final version of leukaemia and breast cancer derived MPs	VLB-MP-1	BioSample 1	20140426-VLBMPs-Set1-3 (Vlb-set1-3)	Cluster of sp|CON_P02662|CASA1_BOVIN Alpha-S1-casein OS=Bos taurus GN=CSN1S1 PE=1 SV=2 (CON_P02662)	sp|CON_P02662|CASA1_BOVIN Alpha-S1-casein OS=Bos taurus GN=CSN1S1 PE=1 SV=2	CON_P02662		18	0.999	1	1	1	0.000771	NaN%
Final version of leukaemia and breast cancer derived MPs	VLB-MP-1	BioSample 1	20140426-VLBMPs-Set1-3 (Vlb-set1-3)	Cluster of Heat shock cognate 71 kDa protein Tax_Id=9606 [Homo sapiens] (sp|P11142|HSPA8)	transcript:ENST00000400040 gene_biotype:protein_coding transcript_biotype:protein_coding Tax_Id=9606 [Homo sapiens]	ens|ENSP00000382915|ENSG00000215328,sp|P08107|HSPA1A	LudwigNR_Q213_generic_forward.fasta	70054	0.033	0	0	0	0	0
Final version of leukaemia and breast cancer derived MPs	VLB-MP-1	BioSample 1	20140426-VLBMPs-Set1-3 (Vlb-set1-3)	Cluster of Isoform B of Phosphate carrier protein, mitochondrial Tax_Id=9606 [Homo sapiens] (sp|Q00325-2|SLC25A3)	Isoform B of Phosphate carrier protein, mitochondrial Tax_Id=9606 [Homo sapiens]	sp|Q00325-2|SLC25A3,sp|Q00325|SLC25A3,tr|B2RE88|cDNA,,tr|F8VVM2|SLC25A3,tr|Q8NCF7|cDNA	LudwigNR_Q213_generic_forward.fasta	39959.5	1	3	3	5	0.00386	0.0776
Final version of leukaemia and breast cancer derived MPs	VLB-MP-1	BioSample 1	20140426-VLBMPs-Set1-3 (Vlb-set1-3)	Cluster of Ras GTPase-activating-like protein IQGAP1 Tax_Id=9606 [Homo sapiens] (sp|P46940|IQGAP1)	Ras GTPase-activating-like protein IQGAP1 Tax_Id=9606 [Homo sapiens]	sp|P46940|IQGAP1,tr|A4QPB0|IQGAP1	LudwigNR_Q213_generic_forward.fasta	189259	1	4	4	4	0.00308	0.0374
Final version of leukaemia and breast cancer derived MPs	VLB-MP-1	BioSample 1	20140426-VLBMPs-Set1-3 (Vlb-set1-3)	Cluster of transcript:ENST00000525205 gene_biotype:protein_coding transcript_biotype:nonsense_mediated_decay Tax_Id=9606 [Homo sapiens] (ens|ENSP00000433078|ENSG00000134802)	transcript:ENST00000525205 gene_biotype:protein_coding transcript_biotype:nonsense_mediated_decay Tax_Id=9606 [Homo sapiens]	ens|ENSP00000433078|ENSG00000134802,ens|ENSP00000435893|ENSG00000134802,sp|Q8NBI5|SLC43A3,tr|A8K2X6|cDNA,tr|B0AZP8|cDNA,,tr|B4DNR8|cDNA,tr|E7EQD2|SLC43A3	LudwigNR_Q213_generic_forward.fasta	54531.9	0.999	1	1	1	0.000771	0.109
Final version of leukaemia and breast cancer derived MPs	VLB-MP-1	BioSample 1	20140426-VLBMPs-Set1-3 (Vlb-set1-3)	Cluster of Isoform 2 of Palmitoyltransferase ZDHHC5 Tax_Id=9606 [Homo sapiens] (sp|Q9C0B5-2|ZDHHC5)	Isoform 2 of Palmitoyltransferase ZDHHC5 Tax_Id=9606 [Homo sapiens]	sp|Q9C0B5-2|ZDHHC5,sp|Q9C0B5|ZDHHC5	LudwigNR_Q213_generic_forward.fasta	71953.3	1	2	2	2	0.00154	0.0483
Final version of leukaemia and breast cancer derived MPs	VLB-MP-1	BioSample 1	20140426-VLBMPs-Set1-3 (Vlb-set1-3)	Cluster of FLJ75881, highly similar to Homo sapiens transferrin receptor (p90, CD71) (TFRC), mRNA Tax_Id=9606 [Homo sapiens] (tr|A8K6Q8|cDNA)	FLJ75881, highly similar to Homo sapiens transferrin receptor (p90, CD71) (TFRC), mRNA Tax_Id=9606 [Homo sapiens]	tr|A8K6Q8|cDNA	LudwigNR_Q213_generic_forward.fasta	84875.7	0.968	1	1	1	0.000771	0.0211
Final version of leukaemia and breast cancer derived MPs	VLB-MP-1	BioSample 1	20140426-VLBMPs-Set1-3 (Vlb-set1-3)	Cluster of sp|CON_P01966|HBA_BOVIN Hemoglobin subunit alpha OS=Bos taurus GN=HBA PE=1 SV=2 (CON_P01966)	sp|CON_P01966|HBA_BOVIN Hemoglobin subunit alpha OS=Bos taurus GN=HBA PE=1 SV=2	CON_P01966		18	1	4	4	4	0.00308	NaN%
Final version of leukaemia and breast cancer derived MPs	VLB-MP-1	BioSample 1	20140426-VLBMPs-Set1-3 (Vlb-set1-3)	Cluster of Isoform 2 of TRAF2 and NCK-interacting protein kinase Tax_Id=9606 [Homo sapiens] (sp|Q9UKE5-2|TNIK)	Isoform 2 of TRAF2 and NCK-interacting protein kinase Tax_Id=9606 [Homo sapiens]	sp|Q9UKE5-2|TNIK,sp|Q9UKE5-3|TNIK,sp|Q9UKE5-4|TNIK,sp|Q9UKE5-5|TNIK,sp|Q9UKE5-6|TNIK,sp|Q9UKE5-7|TNIK,sp|Q9UKE5-8|TNIK,sp|Q9UKE5|TNIK,tr|F5H5M9|TNIK,tr|F5H865|TNIK	LudwigNR_Q213_generic_forward.fasta	151302	0.065	0	0	0	0	0
Final version of leukaemia and breast cancer derived MPs	VLB-MP-1	BioSample 1	20140426-VLBMPs-Set1-3 (Vlb-set1-3)	Cluster of Putative uncharacterized protein DKFZp686M088 Tax_Id=9606 [Homo sapiens] (DKFZp686M088)	Putative uncharacterized protein DKFZp686M088 Tax_Id=9606 [Homo sapiens]	DKFZp686M088,sp|P23634-6|ATP2B4,sp|P23634-7|ATP2B4,sp|P23634-8|ATP2B4,sp|P23634|ATP2B4	LudwigNR_Q213_generic_forward.fasta	133934	1	8	8	15	0.0116	0.168
Final version of leukaemia and breast cancer derived MPs	VLB-MP-1	BioSample 1	20140426-VLBMPs-Set1-3 (Vlb-set1-3)	Cluster of Elongation factor 1-alpha 1 Tax_Id=9606 [Homo sapiens] (sp|P68104|EEF1A1)	Elongation factor 1-alpha 1 Tax_Id=9606 [Homo sapiens]	sp|P68104|EEF1A1,tr|Q6IPT9|EEF1A1	LudwigNR_Q213_generic_forward.fasta	50141.2	1	2	3	7	0.0054	0.18
Final version of leukaemia and breast cancer derived MPs	VLB-MP-1	BioSample 1	20140426-VLBMPs-Set1-3 (Vlb-set1-3)	Cluster of Pyruvate kinase isozymes M1/M2 Tax_Id=9606 [Homo sapiens] (sp|P14618|PKM)	Pyruvate kinase isozymes M1/M2 Tax_Id=9606 [Homo sapiens]	sp|P14618|PKM	LudwigNR_Q213_generic_forward.fasta	57937.5	1	4	5	5	0.00386	0.119
Final version of leukaemia and breast cancer derived MPs	VLB-MP-1	BioSample 1	20140426-VLBMPs-Set1-3 (Vlb-set1-3)	Cluster of ribosomal protein L6 Tax_Id=9606 [Homo sapiens] (tr|Q9HBB3|60S)	ribosomal protein L6 Tax_Id=9606 [Homo sapiens]	tr|Q9HBB3|60S	LudwigNR_Q213_generic_forward.fasta	32892.5	1	3	3	3	0.00231	0.128
Final version of leukaemia and breast cancer derived MPs	VLB-MP-1	BioSample 1	20140426-VLBMPs-Set1-3 (Vlb-set1-3)	Cluster of Ras-related protein Rab-10 Tax_Id=9606 [Homo sapiens] (RAB10)	Ras-related protein Rab-1A Tax_Id=9606 [Homo sapiens]	sp|P62820|RAB1A	LudwigNR_Q213_generic_forward.fasta	22678.5	0.007	0	0	0	0	0
Final version of leukaemia and breast cancer derived MPs	VLB-MP-1	BioSample 1	20140426-VLBMPs-Set1-3 (Vlb-set1-3)	Cluster of Ras-related protein Rab-10 Tax_Id=9606 [Homo sapiens] (RAB10)	Ras-related protein Rab-35 Tax_Id=9606 [Homo sapiens]	sp|Q15286|RAB35	LudwigNR_Q213_generic_forward.fasta	23025.3	0.014	0	0	0	0	0
Final version of leukaemia and breast cancer derived MPs	VLB-MP-1	BioSample 1	20140426-VLBMPs-Set1-3 (Vlb-set1-3)	Cluster of sp|CON_P02769|ALBU_BOVIN Serum albumin OS=Bos taurus GN=ALB PE=1 SV=4 (CON_P02769)	sp|CON_P02769|ALBU_BOVIN Serum albumin OS=Bos taurus GN=ALB PE=1 SV=4	CON_P02769		18	1	8	8	9	0.00694	NaN%
Final version of leukaemia and breast cancer derived MPs	VLB-MP-1	BioSample 1	20140426-VLBMPs-Set1-3 (Vlb-set1-3)	Cluster of 60S ribosomal protein L10a Tax_Id=9606 [Homo sapiens] (RPL10A)	60S ribosomal protein L10a Tax_Id=9606 [Homo sapiens]	RPL10A	LudwigNR_Q213_generic_forward.fasta	24832	1	3	3	3	0.00231	0.18
Final version of leukaemia and breast cancer derived MPs	VLB-MP-1	BioSample 1	20140426-VLBMPs-Set1-3 (Vlb-set1-3)	Cluster of Guanine nucleotide-binding protein G(i) subunit alpha-2 Tax_Id=9606 [Homo sapiens] (sp|P04899|GNAI2)	Isoform 3 of Guanine nucleotide-binding protein G(s) subunit alpha isoforms short Tax_Id=9606 [Homo sapiens]	sp|P63092-3|GNAS	LudwigNR_Q213_generic_forward.fasta	44180	0.004	0	0	1	0.000771	0.029
Final version of leukaemia and breast cancer derived MPs	VLB-MP-1	BioSample 1	20140426-VLBMPs-Set1-3 (Vlb-set1-3)	Cluster of Putative uncharacterized protein DKFZp686M088 Tax_Id=9606 [Homo sapiens] (DKFZp686M088)	Isoform B of Plasma membrane calcium-transporting ATPase 1 Tax_Id=9606 [Homo sapiens]	sp|P20020-3|ATP2B1,sp|P20020-6|ATP2B1	LudwigNR_Q213_generic_forward.fasta	134689	1	4	4	11	0.00848	0.115
Final version of leukaemia and breast cancer derived MPs	VLB-MP-1	BioSample 1	20140426-VLBMPs-Set1-3 (Vlb-set1-3)	Cluster of Neutral amino acid transporter A Tax_Id=9606 [Homo sapiens] (sp|P43007|SLC1A4)	Neutral amino acid transporter A Tax_Id=9606 [Homo sapiens]	sp|P43007|SLC1A4,tr|B2R7N6|cDNA,	LudwigNR_Q213_generic_forward.fasta	55724.4	1	5	5	5	0.00386	0.192
Final version of leukaemia and breast cancer derived MPs	VLB-MP-1	BioSample 1	20140426-VLBMPs-Set1-3 (Vlb-set1-3)	Cluster of 60S ribosomal protein L5 Tax_Id=9606 [Homo sapiens] (sp|P46777|RPL5)	60S ribosomal protein L5 Tax_Id=9606 [Homo sapiens]	sp|P46777|RPL5,tr|B3KTM6|RPL5	LudwigNR_Q213_generic_forward.fasta	34363.5	0.985	0	0	0	0	0
Final version of leukaemia and breast cancer derived MPs	VLB-MP-1	BioSample 1	20140426-VLBMPs-Set1-3 (Vlb-set1-3)	Cluster of Neuroblast differentiation-associated protein AHNAK Tax_Id=9606 [Homo sapiens] (AHNAK)	Neuroblast differentiation-associated protein AHNAK Tax_Id=9606 [Homo sapiens]	AHNAK	LudwigNR_Q213_generic_forward.fasta	629104	1	1	1	1	0.000771	0.00204
Final version of leukaemia and breast cancer derived MPs	VLB-MP-1	BioSample 1	20140426-VLBMPs-Set1-3 (Vlb-set1-3)	Cluster of ATP-dependent RNA helicase A Tax_Id=9606 [Homo sapiens] (sp|Q08211|DHX9)	ATP-dependent RNA helicase A Tax_Id=9606 [Homo sapiens]	sp|Q08211|DHX9	LudwigNR_Q213_generic_forward.fasta	140962	0.969	1	2	2	0.00154	0.0126
Final version of leukaemia and breast cancer derived MPs	VLB-MP-1	BioSample 1	20140426-VLBMPs-Set1-3 (Vlb-set1-3)	Cluster of FLJ79260, highly similar to Actin, cytoplasmic 2 Tax_Id=9606 [Homo sapiens] (tr|B7ZAP6|cDNA,)	FLJ42347 fis, clone UTERU2003399, highly similar to Actin, gamma-enteric smooth muscle Tax_Id=9606 [Homo sapiens]	tr|B3KW67|cDNA	LudwigNR_Q213_generic_forward.fasta	41818	0.733	0	0	3	0.00231	0.0718
Final version of leukaemia and breast cancer derived MPs	VLB-MP-1	BioSample 1	20140426-VLBMPs-Set1-3 (Vlb-set1-3)	Cluster of Phosphatidylinositol 4-kinase alpha Tax_Id=9606 [Homo sapiens] (sp|P42356|PI4KA)	Phosphatidylinositol 4-kinase alpha Tax_Id=9606 [Homo sapiens]	sp|P42356|PI4KA,tr|B4DYG5|cDNA,tr|J3KN10|PI4KA	LudwigNR_Q213_generic_forward.fasta	231327	0.969	1	1	1	0.000771	0.00636
Final version of leukaemia and breast cancer derived MPs	VLB-MP-1	BioSample 1	20140426-VLBMPs-Set1-3 (Vlb-set1-3)	Cluster of ens|ENSP00000439928|ENSG00000148773 transcript:ENST00000537609 gene_biotype:protein_coding transcript_biotype:protein_coding n=1 Tax_Id=9606 [Homo sapiens] (ENSP00000439928)	ens|ENSP00000439928|ENSG00000148773 transcript:ENST00000537609 gene_biotype:protein_coding transcript_biotype:protein_coding n=1 Tax_Id=9606 [Homo sapiens]	ENSP00000439928,sp|P46013-2|MKI67,sp|P46013|MKI67	,LudwigNR_Q213_generic_forward.fasta	319447	1	3	3	3	0.00231	NaN%
Final version of leukaemia and breast cancer derived MPs	VLB-MP-1	BioSample 1	20140426-VLBMPs-Set1-3 (Vlb-set1-3)	Cluster of Isoform 3 of Fibronectin Tax_Id=9606 [Homo sapiens] (sp|P02751-3|FN1)	Isoform 10 of Fibronectin Tax_Id=9606 [Homo sapiens]	sp|P02751-10|FN1,sp|P02751-14|FN1,sp|P02751-3|FN1,sp|P02751-4|FN1,sp|P02751-5|FN1,sp|P02751-6|FN1,sp|P02751-8|FN1,sp|P02751-9|FN1,sp|P02751|FN1,tr|B7ZLE5|FN1,tr|F8W7G7|FN1	LudwigNR_Q213_generic_forward.fasta	259208	1	2	2	2	0.00154	0.0152
Final version of leukaemia and breast cancer derived MPs	VLB-MP-1	BioSample 1	20140426-VLBMPs-Set1-3 (Vlb-set1-3)	Cluster of ens|ENSP00000352424|ENSG00000196535 transcript:ENST00000359450 gene_biotype:protein_coding transcript_biotype:protein_coding n=1 Tax_Id=9606 [Homo sapiens] (ENSP00000352424)	ens|ENSP00000352424|ENSG00000196535 transcript:ENST00000359450 gene_biotype:protein_coding transcript_biotype:protein_coding n=1 Tax_Id=9606 [Homo sapiens]	ENSP00000352424,sp|Q92614-2|MYO18A,sp|Q92614-3|MYO18A,sp|Q92614-4|MYO18A,sp|Q92614|MYO18A,tr|J3KNX9|MYO18A	,LudwigNR_Q213_generic_forward.fasta	196442	0.542	0	0	0	0	NaN%
Final version of leukaemia and breast cancer derived MPs	VLB-MP-1	BioSample 1	20140426-VLBMPs-Set1-3 (Vlb-set1-3)	Cluster of HLA class I histocompatibility antigen, A-31 alpha chain Tax_Id=9606 [Homo sapiens] (sp|P16189|HLA-A)	MHC class I antigen Tax_Id=9606 [Homo sapiens]	tr|Q9TQB6|HLA-A	LudwigNR_Q213_generic_forward.fasta	40907.1	0.017	0	0	1	0.000771	0.0384
Final version of leukaemia and breast cancer derived MPs	VLB-MP-1	BioSample 1	20140426-VLBMPs-Set1-3 (Vlb-set1-3)	Cluster of L-lactate dehydrogenase A chain n=2 Tax_Id=9606 [Homo sapiens] (sp|P00338|LDHA)	L-lactate dehydrogenase A chain Tax_Id=9606 [Homo sapiens]	sp|P00338|LDHA	LudwigNR_Q213_generic_forward.fasta	36689.2	0.053	0	0	0	0	0
Final version of leukaemia and breast cancer derived MPs	VLB-MP-1	BioSample 1	20140426-VLBMPs-Set1-3 (Vlb-set1-3)	Cluster of Ras-related protein Rab-10 Tax_Id=9606 [Homo sapiens] (RAB10)	transcript:ENST00000559006 gene_biotype:protein_coding transcript_biotype:protein_coding Tax_Id=9606 [Homo sapiens]	ens|ENSP00000453982|ENSG00000166128,sp|Q92930|RAB8B	LudwigNR_Q213_generic_forward.fasta	23585.9	0.956	1	1	1	0.000771	0.0745
Final version of leukaemia and breast cancer derived MPs	VLB-MP-1	BioSample 1	20140426-VLBMPs-Set1-3 (Vlb-set1-3)	Cluster of sp|CON_P04264|K2C1_HUMAN Keratin, type II cytoskeletal 1 OS=Homo sapiens GN=KRT1 PE=1 SV=6 (CON_P04264)	sp|CON_P04264|K2C1_HUMAN Keratin, type II cytoskeletal 1 OS=Homo sapiens GN=KRT1 PE=1 SV=6	CON_P04264,sp|P04264|KRT1,tr|H6VRF8|KRT1,tr|H6VRG0|KRT1,tr|H6VRG1|KRT1,tr|H6VRG3|KRT1	,LudwigNR_Q213_generic_forward.fasta	18	1	8	8	10	0.00771	NaN%
Final version of leukaemia and breast cancer derived MPs	VLB-MP-1	BioSample 1	20140426-VLBMPs-Set1-3 (Vlb-set1-3)	Cluster of CAD protein Tax_Id=9606 [Homo sapiens] (sp|P27708|CAD)	CAD protein Tax_Id=9606 [Homo sapiens]	sp|P27708|CAD,tr|F8VPD4|CAD	LudwigNR_Q213_generic_forward.fasta	242982	1	5	6	6	0.00463	0.0333
Final version of leukaemia and breast cancer derived MPs	VLB-MP-1	BioSample 1	20140426-VLBMPs-Set1-3 (Vlb-set1-3)	Cluster of 6-phosphogluconate dehydrogenase, decarboxylating Tax_Id=9606 [Homo sapiens] (sp|P52209|PGD)	6-phosphogluconate dehydrogenase, decarboxylating Tax_Id=9606 [Homo sapiens]	sp|P52209|PGD,tr|B4DQJ8|PGD	LudwigNR_Q213_generic_forward.fasta	53141.9	0.963	1	1	1	0.000771	0.0352
Final version of leukaemia and breast cancer derived MPs	VLB-MP-1	BioSample 1	20140426-VLBMPs-Set1-3 (Vlb-set1-3)	Cluster of Intercellular adhesion molecule 1 Tax_Id=9606 [Homo sapiens] (sp|P05362|ICAM1)	Intercellular adhesion molecule 1 Tax_Id=9606 [Homo sapiens]	sp|P05362|ICAM1,tr|Q5NKV8|ICAM1	LudwigNR_Q213_generic_forward.fasta	57824.5	1	2	2	2	0.00154	0.0489
Final version of leukaemia and breast cancer derived MPs	VLB-MP-1	BioSample 1	20140426-VLBMPs-Set1-3 (Vlb-set1-3)	Cluster of Ras-related protein Rab-10 Tax_Id=9606 [Homo sapiens] (RAB10)	Ras-related protein Rab-10 Tax_Id=9606 [Homo sapiens]	RAB10	LudwigNR_Q213_generic_forward.fasta	22542.1	0.998	1	1	1	0.000771	0.055
Final version of leukaemia and breast cancer derived MPs	VLB-MP-1	BioSample 1	20140426-VLBMPs-Set1-3 (Vlb-set1-3)	Cluster of Transmembrane emp24 domain-containing protein 10 Tax_Id=9606 [Homo sapiens] (sp|P49755|TMED10)	Transmembrane emp24 domain-containing protein 10 Tax_Id=9606 [Homo sapiens]	sp|P49755|TMED10	LudwigNR_Q213_generic_forward.fasta	24977.5	1	1	1	2	0.00154	0.0913
Final version of leukaemia and breast cancer derived MPs	VLB-MP-1	BioSample 1	20140426-VLBMPs-Set1-3 (Vlb-set1-3)	Cluster of Peroxisome proliferator activated receptor interacting complex protein Tax_Id=9606 [Homo sapiens] (PRIC295)	Peroxisome proliferator activated receptor interacting complex protein Tax_Id=9606 [Homo sapiens]	PRIC295	LudwigNR_Q213_generic_forward.fasta	292750	1	2	2	2	0.00154	0.00973
Final version of leukaemia and breast cancer derived MPs	VLB-MP-1	BioSample 1	20140426-VLBMPs-Set1-3 (Vlb-set1-3)	Cluster of Myosin-9 Tax_Id=9606 [Homo sapiens] (sp|P35579|MYH9)	Myosin-9 Tax_Id=9606 [Homo sapiens]	sp|P35579|MYH9	LudwigNR_Q213_generic_forward.fasta	226538	1	24	25	27	0.0208	0.196
Final version of leukaemia and breast cancer derived MPs	VLB-MP-1	BioSample 1	20140426-VLBMPs-Set1-3 (Vlb-set1-3)	Cluster of Isoform 2 of Filamin-C Tax_Id=9606 [Homo sapiens] (sp|Q14315-2|FLNC)	Isoform 2 of Filamin-C Tax_Id=9606 [Homo sapiens]	sp|Q14315-2|FLNC,sp|Q14315|FLNC	LudwigNR_Q213_generic_forward.fasta	287274	1	9	9	13	0.01	0.0639
Final version of leukaemia and breast cancer derived MPs	VLB-MP-1	BioSample 1	20140426-VLBMPs-Set1-3 (Vlb-set1-3)	Cluster of Guanine nucleotide-binding protein G(i) subunit alpha-2 Tax_Id=9606 [Homo sapiens] (sp|P04899|GNAI2)	Isoform Gnas-2 of Guanine nucleotide-binding protein G(s) subunit alpha isoforms short Tax_Id=9606 [Homo sapiens]	sp|P63092-2|GNAS,sp|Q5JWF2-2|GNAS	LudwigNR_Q213_generic_forward.fasta	109628	0.004	0	0	1	0.000771	0.0289
Final version of leukaemia and breast cancer derived MPs	VLB-MP-1	BioSample 1	20140426-VLBMPs-Set1-3 (Vlb-set1-3)	Cluster of Isoform 2 of Kinesin-like protein KIF23 Tax_Id=9606 [Homo sapiens] (sp|Q02241-2|KIF23)	Kinesin-like protein KIF23 Tax_Id=9606 [Homo sapiens]	sp|Q02241|KIF23	LudwigNR_Q213_generic_forward.fasta	110059	0.077	0	0	1	0.000771	0.0135
Final version of leukaemia and breast cancer derived MPs	VLB-MP-1	BioSample 1	20140426-VLBMPs-Set1-3 (Vlb-set1-3)	Cluster of Histone H2A type 2-A Tax_Id=9606 [Homo sapiens] (HIST2H2AA3)	Histone H2A type 1-C Tax_Id=9606 [Homo sapiens]	HIST1H2AC	LudwigNR_Q213_generic_forward.fasta	14106	0.02	0	0	0	0	0
Final version of leukaemia and breast cancer derived MPs	VLB-MP-1	BioSample 1	20140426-VLBMPs-Set1-3 (Vlb-set1-3)	Cluster of Sarcoplasmic/endoplasmic reticulum calcium ATPase 2 Tax_Id=9606 [Homo sapiens] (sp|P16615|ATP2A2)	Isoform 2 of Sarcoplasmic/endoplasmic reticulum calcium ATPase 2 Tax_Id=9606 [Homo sapiens]	sp|P16615-2|ATP2A2,sp|P16615-3|ATP2A2,sp|P16615-5|ATP2A2,sp|P16615|ATP2A2	LudwigNR_Q213_generic_forward.fasta	109693	1	2	2	2	0.00154	0.0391
Final version of leukaemia and breast cancer derived MPs	VLB-MP-1	BioSample 1	20140426-VLBMPs-Set1-3 (Vlb-set1-3)	Cluster of Histone H2A type 2-A Tax_Id=9606 [Homo sapiens] (HIST2H2AA3)	Histone H2A type 1-A Tax_Id=9606 [Homo sapiens]	HIST1H2AA	LudwigNR_Q213_generic_forward.fasta	14234.2	0.048	0	0	0	0	0
Final version of leukaemia and breast cancer derived MPs	VLB-MP-1	BioSample 1	20140426-VLBMPs-Set1-3 (Vlb-set1-3)	Cluster of Isoform 2 of Filamin-B Tax_Id=9606 [Homo sapiens] (sp|O75369-2|FLNB)	Isoform 2 of Filamin-B Tax_Id=9606 [Homo sapiens]	sp|O75369-2|FLNB,sp|O75369-8|FLNB,sp|O75369-9|FLNB,sp|O75369|FLNB	LudwigNR_Q213_generic_forward.fasta	275663	1	38	40	46	0.0355	0.265
Final version of leukaemia and breast cancer derived MPs	VLB-MP-1	BioSample 1	20140426-VLBMPs-Set1-3 (Vlb-set1-3)	Cluster of Isoform 2 of Heat shock protein HSP 90-alpha Tax_Id=9606 [Homo sapiens] (sp|P07900-2|HSP90AA1)	Heat shock protein HSP 90-beta Tax_Id=9606 [Homo sapiens]	HSP90AB1	LudwigNR_Q213_generic_forward.fasta	83267.3	0.475	0	0	1	0.000771	0.0193
Final version of leukaemia and breast cancer derived MPs	VLB-MP-1	BioSample 1	20140426-VLBMPs-Set1-3 (Vlb-set1-3)	Cluster of FLJ79260, highly similar to Actin, cytoplasmic 2 Tax_Id=9606 [Homo sapiens] (tr|B7ZAP6|cDNA,)	FLJ79260, highly similar to Actin, cytoplasmic 2 Tax_Id=9606 [Homo sapiens]	tr|B7ZAP6|cDNA,	LudwigNR_Q213_generic_forward.fasta	33102.2	0.838	0	0	5	0.00386	0.265
Final version of leukaemia and breast cancer derived MPs	VLB-MP-1	BioSample 1	20140426-VLBMPs-Set1-3 (Vlb-set1-3)	Cluster of sp|CON_P13645|K1C10_HUMAN Keratin, type I cytoskeletal 10 OS=Homo sapiens GN=KRT10 PE=1 SV=5 (CON_P13645)	sp|CON_P13645|K1C10_HUMAN Keratin, type I cytoskeletal 10 OS=Homo sapiens GN=KRT10 PE=1 SV=5	CON_P13645,KRT10	,LudwigNR_Q213_generic_forward.fasta	18	1	2	2	2	0.00154	NaN%
Final version of leukaemia and breast cancer derived MPs	VLB-MP-1	BioSample 1	20140426-VLBMPs-Set1-3 (Vlb-set1-3)	Cluster of transcript:ENST00000530601 gene_biotype:protein_coding transcript_biotype:protein_coding Tax_Id=9606 [Homo sapiens] (ens|ENSP00000433788|ENSG00000085117)	transcript:ENST00000530601 gene_biotype:protein_coding transcript_biotype:protein_coding Tax_Id=9606 [Homo sapiens]	ens|ENSP00000433788|ENSG00000085117,sp|P27701-2|CD82,sp|P27701|CD82	LudwigNR_Q213_generic_forward.fasta	26818	0.969	1	2	2	0.00154	0.0892
Final version of leukaemia and breast cancer derived MPs	VLB-MP-1	BioSample 1	20140426-VLBMPs-Set1-3 (Vlb-set1-3)	Cluster of Isoform 2 of Glucose-6-phosphate isomerase Tax_Id=9606 [Homo sapiens] (sp|P06744-2|GPI)	Isoform 2 of Glucose-6-phosphate isomerase Tax_Id=9606 [Homo sapiens]	sp|P06744-2|GPI,tr|B4DE36|Glucose-6-phosphate	LudwigNR_Q213_generic_forward.fasta	64325.9	0.969	1	2	2	0.00154	0.0264
Final version of leukaemia and breast cancer derived MPs	VLB-MP-1	BioSample 1	20140426-VLBMPs-Set1-3 (Vlb-set1-3)	Cluster of sp|Q9ULV4-2|CORO1C Isoform 2 of Coronin-1C n=2 Tax_Id=9606 [Homo sapiens] (Q9ULV4-2)	sp|Q9ULV4-2|CORO1C Isoform 2 of Coronin-1C n=2 Tax_Id=9606 [Homo sapiens]	Q9ULV4-2,Q9ULV4-3,sp|Q9ULV4|CORO1C,tr|B3KN06|Coronin,tr|B4DMH3|Coronin	,LudwigNR_Q213_generic_forward.fasta	18	0.969	1	1	1	0.000771	NaN%
Final version of leukaemia and breast cancer derived MPs	VLB-MP-1	BioSample 1	20140426-VLBMPs-Set1-3 (Vlb-set1-3)	Cluster of Isoform 2 of Filamin-A Tax_Id=9606 [Homo sapiens] (sp|P21333-2|FLNA)	Isoform 2 of Filamin-A Tax_Id=9606 [Homo sapiens]	sp|P21333-2|FLNA,sp|P21333|FLNA,tr|Q60FE5|FLNA,tr|Q60FE6|FLNA	LudwigNR_Q213_generic_forward.fasta	280009	1	61	66	71	0.0547	0.369
Final version of leukaemia and breast cancer derived MPs	VLB-MP-1	BioSample 1	20140426-VLBMPs-Set1-3 (Vlb-set1-3)	Cluster of sp|CON_P12763|FETUA_BOVIN Alpha-2-HS-glycoprotein OS=Bos taurus GN=AHSG PE=1 SV=2 (CON_P12763)	sp|CON_P12763|FETUA_BOVIN Alpha-2-HS-glycoprotein OS=Bos taurus GN=AHSG PE=1 SV=2	CON_P12763		18	1	2	2	2	0.00154	NaN%
Final version of leukaemia and breast cancer derived MPs	VLB-MP-1	BioSample 1	20140426-VLBMPs-Set1-3 (Vlb-set1-3)	Cluster of Guanine nucleotide-binding protein G(i) subunit alpha-2 Tax_Id=9606 [Homo sapiens] (sp|P04899|GNAI2)	Guanine nucleotide-binding protein G(i) subunit alpha-2 Tax_Id=9606 [Homo sapiens]	sp|P04899|GNAI2	LudwigNR_Q213_generic_forward.fasta	40452	0.999	1	1	3	0.00231	0.107
Final version of leukaemia and breast cancer derived MPs	VLB-MP-1	BioSample 1	20140426-VLBMPs-Set1-3 (Vlb-set1-3)	Cluster of Heat shock cognate 71 kDa protein Tax_Id=9606 [Homo sapiens] (sp|P11142|HSPA8)	Heat shock cognate 71 kDa protein Tax_Id=9606 [Homo sapiens]	sp|P11142|HSPA8	LudwigNR_Q213_generic_forward.fasta	70899.8	0.12	0	0	0	0	0
Final version of leukaemia and breast cancer derived MPs	VLB-MP-1	BioSample 1	20140426-VLBMPs-Set1-3 (Vlb-set1-3)	Cluster of Spectrin beta chain, non-erythrocytic 1 Tax_Id=9606 [Homo sapiens] (sp|Q01082|SPTBN1)	Isoform 2 of Spectrin beta chain, non-erythrocytic 1 Tax_Id=9606 [Homo sapiens]	sp|Q01082-3|SPTBN1	LudwigNR_Q213_generic_forward.fasta	251402	1	0	0	44	0.0339	0.276
Final version of leukaemia and breast cancer derived MPs	VLB-MP-1	BioSample 1	20140426-VLBMPs-Set1-3 (Vlb-set1-3)	Cluster of Fatty acid synthase Tax_Id=9606 [Homo sapiens] (FASN)	Fatty acid synthase Tax_Id=9606 [Homo sapiens]	FASN	LudwigNR_Q213_generic_forward.fasta	273427	1	33	33	33	0.0254	0.206
Final version of leukaemia and breast cancer derived MPs	VLB-MP-1	BioSample 1	20140426-VLBMPs-Set1-3 (Vlb-set1-3)	Cluster of Isoform 2 of Plectin Tax_Id=9606 [Homo sapiens] (sp|Q15149-2|PLEC)	Isoform 2 of Plectin Tax_Id=9606 [Homo sapiens]	sp|Q15149-2|PLEC,sp|Q15149-3|PLEC,sp|Q15149-4|PLEC,sp|Q15149-5|PLEC,sp|Q15149-6|PLEC,sp|Q15149-7|PLEC,sp|Q15149-8|PLEC,sp|Q15149-9|PLEC,sp|Q15149|PLEC	LudwigNR_Q213_generic_forward.fasta	531784	1	3	3	3	0.00231	0.00918
Final version of leukaemia and breast cancer derived MPs	VLB-MP-1	BioSample 1	20140426-VLBMPs-Set1-3 (Vlb-set1-3)	Cluster of FLJ79260, highly similar to Actin, cytoplasmic 2 Tax_Id=9606 [Homo sapiens] (tr|B7ZAP6|cDNA,)	Actin, alpha skeletal muscle Tax_Id=9606 [Homo sapiens]	tr|A6NL76|ACTA1	LudwigNR_Q213_generic_forward.fasta	32275.5	0.572	0	0	4	0.00308	0.131
Final version of leukaemia and breast cancer derived MPs	VLB-MP-1	BioSample 1	20140426-VLBMPs-Set1-3 (Vlb-set1-3)	Cluster of 40S ribosomal protein S2 Tax_Id=9606 [Homo sapiens] (sp|P15880|RPS2)	40S ribosomal protein S2 Tax_Id=9606 [Homo sapiens]	sp|P15880|RPS2	LudwigNR_Q213_generic_forward.fasta	31325.2	0.527	0	0	0	0	0
Final version of leukaemia and breast cancer derived MPs	VLB-MP-1	BioSample 1	20140426-VLBMPs-Set1-3 (Vlb-set1-3)	Cluster of Isoform 2 of Kinesin-like protein KIF23 Tax_Id=9606 [Homo sapiens] (sp|Q02241-2|KIF23)	Isoform 2 of Kinesin-like protein KIF23 Tax_Id=9606 [Homo sapiens]	sp|Q02241-2|KIF23	LudwigNR_Q213_generic_forward.fasta	98106.1	0.08	0	0	1	0.000771	0.0152
Final version of leukaemia and breast cancer derived MPs	VLB-MP-1	BioSample 1	20140426-VLBMPs-Set1-3 (Vlb-set1-3)	Cluster of Isoform 2 of Solute carrier family 12 member 2 Tax_Id=9606 [Homo sapiens] (sp|P55011-3|SLC12A2)	Isoform 2 of Solute carrier family 12 member 2 Tax_Id=9606 [Homo sapiens]	sp|P55011-3|SLC12A2,sp|P55011|SLC12A2,tr|B7ZM24|SLC12A2,tr|G3XAL9|SLC12A2	LudwigNR_Q213_generic_forward.fasta	129684	1	2	2	2	0.00154	0.0184
Final version of leukaemia and breast cancer derived MPs	VLB-MP-1	BioSample 1	20140426-VLBMPs-Set1-3 (Vlb-set1-3)	Cluster of Moesin Tax_Id=9606 [Homo sapiens] (MSN)	Moesin Tax_Id=9606 [Homo sapiens]	MSN	LudwigNR_Q213_generic_forward.fasta	67821.8	1	5	5	8	0.00617	0.125
Final version of leukaemia and breast cancer derived MPs	VLB-MP-1	BioSample 1	20140426-VLBMPs-Set1-3 (Vlb-set1-3)	Cluster of HLA class I histocompatibility antigen, A-31 alpha chain Tax_Id=9606 [Homo sapiens] (sp|P16189|HLA-A)	HLA class I histocompatibility antigen, A-3 alpha chain Tax_Id=9606 [Homo sapiens]	sp|P04439|HLA-A,sp|P30443|HLA-A,sp|P30455|HLA-A,tr|A9YWM1|HLA-A,tr|B2R7U3|cDNA,,tr|B4E2X4|cDNA,tr|C5IWX4|HLA-A,tr|C5IWY0|HLA-A,tr|D5H3U2|HLA-A,tr|Q29840|HLA-A,tr|Q5SRN5|HLA-A,tr|Q5SRN7|HLA-A,tr|Q5ZGM8|HLA-A,tr|Q861B7|HLA-A	LudwigNR_Q213_generic_forward.fasta	40845.8	0.145	0	0	1	0.000771	0.0384
Final version of leukaemia and breast cancer derived MPs	VLB-MP-1	BioSample 1	20140426-VLBMPs-Set1-3 (Vlb-set1-3)	Cluster of Isoform 2 of DNA topoisomerase 2-alpha Tax_Id=9606 [Homo sapiens] (sp|P11388-2|TOP2A)	Isoform 2 of DNA topoisomerase 2-alpha Tax_Id=9606 [Homo sapiens]	sp|P11388-2|TOP2A,sp|P11388-3|TOP2A,sp|P11388|TOP2A	LudwigNR_Q213_generic_forward.fasta	177507	0	0	0	0	0	0
Final version of leukaemia and breast cancer derived MPs	VLB-MP-1	BioSample 1	20140426-VLBMPs-Set1-3 (Vlb-set1-3)	Cluster of TNF receptor-associated protein 1 Tax_Id=9606 [Homo sapiens] (tr|Q5CAQ4|TRAP1)	Heat shock protein 75 kDa, mitochondrial Tax_Id=9606 [Homo sapiens]	sp|Q12931|TRAP1,tr|B4DR68|cDNA,tr|F5H897|TRAP1	LudwigNR_Q213_generic_forward.fasta	80112.9	0.001	0	0	1	0.000771	0.0199
Final version of leukaemia and breast cancer derived MPs	VLB-MP-1	BioSample 1	20140426-VLBMPs-Set1-3 (Vlb-set1-3)	Cluster of Dolichyl-diphosphooligosaccharide--protein glycosyltransferase subunit 1 Tax_Id=9606 [Homo sapiens] (sp|P04843|RPN1)	Dolichyl-diphosphooligosaccharide--protein glycosyltransferase subunit 1 Tax_Id=9606 [Homo sapiens]	sp|P04843|RPN1	LudwigNR_Q213_generic_forward.fasta	68571	1	5	5	5	0.00386	0.12
Final version of leukaemia and breast cancer derived MPs	VLB-MP-1	BioSample 1	20140426-VLBMPs-Set1-3 (Vlb-set1-3)	Cluster of Spectrin alpha chain, non-erythrocytic 1 Tax_Id=9606 [Homo sapiens] (sp|Q13813|SPTAN1)	Spectrin alpha chain, non-erythrocytic 1 Tax_Id=9606 [Homo sapiens]	sp|Q13813|SPTAN1	LudwigNR_Q213_generic_forward.fasta	284543	1	61	64	65	0.0501	0.35
Final version of leukaemia and breast cancer derived MPs	VLB-MP-1	BioSample 1	20140426-VLBMPs-Set1-3 (Vlb-set1-3)	Cluster of Coronin-1A Tax_Id=9606 [Homo sapiens] (sp|P31146|CORO1A)	Coronin-1A Tax_Id=9606 [Homo sapiens]	sp|P31146|CORO1A	LudwigNR_Q213_generic_forward.fasta	51026.1	0.134	0	0	0	0	0
Final version of leukaemia and breast cancer derived MPs	VLB-MP-1	BioSample 1	20140426-VLBMPs-Set1-3 (Vlb-set1-3)	Cluster of T-cell surface glycoprotein CD4 Tax_Id=9606 [Homo sapiens] (sp|P01730|CD4)	T-cell surface glycoprotein CD4 Tax_Id=9606 [Homo sapiens]	sp|P01730|CD4	LudwigNR_Q213_generic_forward.fasta	51111.3	1	1	1	1	0.000771	0.0284
Final version of leukaemia and breast cancer derived MPs	VLB-MP-1	BioSample 1	20140426-VLBMPs-Set1-3 (Vlb-set1-3)	Cluster of Isoform 2 of Reticulon-4 Tax_Id=9606 [Homo sapiens] (sp|Q9NQC3-2|RTN4)	Isoform 2 of Reticulon-4 Tax_Id=9606 [Homo sapiens]	sp|Q9NQC3-2|RTN4,sp|Q9NQC3-5|RTN4,sp|Q9NQC3|RTN4,tr|F8W914|RTN4,tr|Q6IPN0|RTN4	LudwigNR_Q213_generic_forward.fasta	40318.7	0.969	1	1	1	0.000771	0.0349
Final version of leukaemia and breast cancer derived MPs	VLB-MP-1	BioSample 1	20140426-VLBMPs-Set1-3 (Vlb-set1-3)	Cluster of Serine/threonine-protein kinase mTOR Tax_Id=9606 [Homo sapiens] (sp|P42345|MTOR)	Serine/threonine-protein kinase mTOR Tax_Id=9606 [Homo sapiens]	sp|P42345|MTOR	LudwigNR_Q213_generic_forward.fasta	288896	1	2	2	2	0.00154	0.0157
Final version of leukaemia and breast cancer derived MPs	VLB-MP-1	BioSample 1	20140426-VLBMPs-Set1-3 (Vlb-set1-3)	Cluster of Isoform 2 of 4F2 cell-surface antigen heavy chain Tax_Id=9606 [Homo sapiens] (sp|P08195-2|SLC3A2)	Isoform 2 of 4F2 cell-surface antigen heavy chain Tax_Id=9606 [Homo sapiens]	sp|P08195-2|SLC3A2,sp|P08195-3|SLC3A2,sp|P08195-4|SLC3A2,sp|P08195|SLC3A2,tr|F5GZS6|SLC3A2,tr|J3KPF3|SLC3A2	LudwigNR_Q213_generic_forward.fasta	57947.4	1	9	9	9	0.00694	0.263
Final version of leukaemia and breast cancer derived MPs	VLB-MP-1	BioSample 1	20140426-VLBMPs-Set1-3 (Vlb-set1-3)	Cluster of sp|CON_P02070|HBB_BOVIN Hemoglobin subunit beta OS=Bos taurus GN=HBB PE=1 SV=1 (CON_P02070)	sp|CON_P02070|HBB_BOVIN Hemoglobin subunit beta OS=Bos taurus GN=HBB PE=1 SV=1	CON_P02070		18	1	2	2	2	0.00154	NaN%
Final version of leukaemia and breast cancer derived MPs	VLB-MP-1	BioSample 1	20140426-VLBMPs-Set1-3 (Vlb-set1-3)	Cluster of transcript:ENST00000084795 gene_biotype:protein_coding transcript_biotype:protein_coding Tax_Id=9606 [Homo sapiens] (ens|ENSP00000084795|ENSG00000063177)	transcript:ENST00000084795 gene_biotype:protein_coding transcript_biotype:protein_coding Tax_Id=9606 [Homo sapiens]	ens|ENSP00000084795|ENSG00000063177,sp|Q07020|RPL18,tr|G3V203|RPL18	LudwigNR_Q213_generic_forward.fasta	21635.2	0.969	1	1	1	0.000771	0.0684
Final version of leukaemia and breast cancer derived MPs	VLB-MP-1	BioSample 1	20140426-VLBMPs-Set1-3 (Vlb-set1-3)	Cluster of Tax_Id=9606 [Homo sapiens] (FWP004)	Tax_Id=9606 [Homo sapiens]	FWP004,sp|P40429|RPL13A	LudwigNR_Q213_generic_forward.fasta	23577.9	0.969	1	1	1	0.000771	0.0493
Final version of leukaemia and breast cancer derived MPs	VLB-MP-1	BioSample 1	20140426-VLBMPs-Set1-3 (Vlb-set1-3)	Cluster of Histone H2A type 2-A Tax_Id=9606 [Homo sapiens] (HIST2H2AA3)	Histone H2A type 2-A Tax_Id=9606 [Homo sapiens]	HIST2H2AA3,HIST2H2AC	LudwigNR_Q213_generic_forward.fasta	14096	0.047	0	0	0	0	0
Final version of leukaemia and breast cancer derived MPs	VLB-MP-1	BioSample 1	20140426-VLBMPs-Set1-3 (Vlb-set1-3)	Cluster of Tubulin alpha-1A chain n=3 Tax_Id=9606 [Homo sapiens] (sp|Q71U36|TUBA1A)	Tubulin alpha-4A chain Tax_Id=9606 [Homo sapiens]	sp|P68366|TUBA4A,tr|A8MUB1|TUBA4A	LudwigNR_Q213_generic_forward.fasta	49924.6	0.969	1	1	1	0.000771	0.0312
Final version of leukaemia and breast cancer derived MPs	VLB-MP-1	BioSample 1	20140426-VLBMPs-Set1-3 (Vlb-set1-3)	Cluster of Isoform 2 of Fermitin family homolog 3 Tax_Id=9606 [Homo sapiens] (sp|Q86UX7-2|FERMT3)	Isoform 2 of Fermitin family homolog 3 Tax_Id=9606 [Homo sapiens]	sp|Q86UX7-2|FERMT3,sp|Q86UX7|FERMT3	LudwigNR_Q213_generic_forward.fasta	75432.2	1	3	3	3	0.00231	0.0724
Final version of leukaemia and breast cancer derived MPs	VLB-MP-1	BioSample 1	20140426-VLBMPs-Set1-3 (Vlb-set1-3)	Cluster of Isoform 2 of Anoctamin-6 n=2 Tax_Id=9606 [Homo sapiens] (sp|Q4KMQ2-2|ANO6)	Isoform 2 of Anoctamin-6 Tax_Id=9606 [Homo sapiens]	sp|Q4KMQ2-2|ANO6,sp|Q4KMQ2|ANO6	LudwigNR_Q213_generic_forward.fasta	108437	0.969	1	1	1	0.000771	0.0129
Final version of leukaemia and breast cancer derived MPs	VLB-MP-1	BioSample 1	20140426-VLBMPs-Set1-3 (Vlb-set1-3)	Cluster of sp|Q9Y6M7-13|SLC4A7 Isoform 13 of Sodium bicarbonate cotransporter 3 n=2 Tax_Id=9606 [Homo sapiens] (Q9Y6M7-13)	sp|Q9Y6M7-13|SLC4A7 Isoform 13 of Sodium bicarbonate cotransporter 3 n=2 Tax_Id=9606 [Homo sapiens]	Q9Y6M7-13,sp|Q9Y6M7-6|SLC4A7,sp|Q9Y6M7-7|SLC4A7,sp|Q9Y6M7-8|SLC4A7	,LudwigNR_Q213_generic_forward.fasta	127350	1	3	3	3	0.00231	NaN%
Final version of leukaemia and breast cancer derived MPs	VLB-MP-1	BioSample 1	20140426-VLBMPs-Set1-3 (Vlb-set1-3)	Cluster of ADP/ATP translocase 2 Tax_Id=9606 [Homo sapiens] (SLC25A5)	ADP/ATP translocase 3 Tax_Id=9606 [Homo sapiens]	SLC25A6	LudwigNR_Q213_generic_forward.fasta	32867.1	1	1	1	7	0.0054	0.215
Final version of leukaemia and breast cancer derived MPs	VLB-MP-1	BioSample 1	20140426-VLBMPs-Set1-3 (Vlb-set1-3)	Cluster of ADP/ATP translocase 2 Tax_Id=9606 [Homo sapiens] (SLC25A5)	ADP/ATP translocase 2 Tax_Id=9606 [Homo sapiens]	SLC25A5	LudwigNR_Q213_generic_forward.fasta	32853.5	1	2	2	8	0.00617	0.248
Final version of leukaemia and breast cancer derived MPs	VLB-MP-1	BioSample 1	20140426-VLBMPs-Set1-3 (Vlb-set1-3)	Cluster of Pre-mRNA-processing-splicing factor 8 Tax_Id=9606 [Homo sapiens] (PRPF8)	Pre-mRNA-processing-splicing factor 8 Tax_Id=9606 [Homo sapiens]	PRPF8	LudwigNR_Q213_generic_forward.fasta	273609	1	2	2	2	0.00154	0.00942
Final version of leukaemia and breast cancer derived MPs	VLB-MP-1	BioSample 1	20140426-VLBMPs-Set1-3 (Vlb-set1-3)	Cluster of Talin-1 Tax_Id=9606 [Homo sapiens] (sp|Q9Y490|TLN1)	Talin-1 Tax_Id=9606 [Homo sapiens]	sp|Q9Y490|TLN1	LudwigNR_Q213_generic_forward.fasta	269765	1	31	34	34	0.0262	0.228
Final version of leukaemia and breast cancer derived MPs	VLB-MP-1	BioSample 1	20140426-VLBMPs-Set1-3 (Vlb-set1-3)	Cluster of 40S ribosomal protein S20 Tax_Id=9606 [Homo sapiens] (sp|P60866|RPS20)	40S ribosomal protein S20 Tax_Id=9606 [Homo sapiens]	sp|P60866|RPS20	LudwigNR_Q213_generic_forward.fasta	13373	0	0	0	0	0	0
Final version of leukaemia and breast cancer derived MPs	VLB-MP-1	BioSample 1	20140426-VLBMPs-Set1-3 (Vlb-set1-3)	Cluster of Neutral amino acid transporter B(0) Tax_Id=9606 [Homo sapiens] (sp|Q15758|SLC1A5)	FLJ58765, highly similar to Neutral amino acid transporter B(0) Tax_Id=9606 [Homo sapiens]	tr|B4DE27|cDNA	LudwigNR_Q213_generic_forward.fasta	33724.7	0.987	1	1	2	0.00154	0.0958
Final version of leukaemia and breast cancer derived MPs	VLB-MP-1	BioSample 1	20140426-VLBMPs-Set1-3 (Vlb-set1-3)	Cluster of Cytoplasmic dynein 1 heavy chain 1 Tax_Id=9606 [Homo sapiens] (sp|Q14204|DYNC1H1)	Cytoplasmic dynein 1 heavy chain 1 Tax_Id=9606 [Homo sapiens]	sp|Q14204|DYNC1H1	LudwigNR_Q213_generic_forward.fasta	532406	1	15	15	15	0.0116	0.0456
Final version of leukaemia and breast cancer derived MPs	VLB-MP-1	BioSample 1	20140426-VLBMPs-Set1-3 (Vlb-set1-3)	Cluster of 40S ribosomal protein S6 Tax_Id=9606 [Homo sapiens] (sp|P62753|RPS6)	40S ribosomal protein S6 Tax_Id=9606 [Homo sapiens]	sp|P62753|RPS6,tr|Q96DV6|RPS6	LudwigNR_Q213_generic_forward.fasta	28681.7	0.969	1	1	1	0.000771	0.0442
Final version of leukaemia and breast cancer derived MPs	VLB-MP-1	BioSample 1	20140426-VLBMPs-Set1-4 (Vlb-set1-4)	Cluster of Spectrin beta chain, non-erythrocytic 1 Tax_Id=9606 [Homo sapiens] (sp|Q01082|SPTBN1)	Spectrin beta chain, non-erythrocytic 1 Tax_Id=9606 [Homo sapiens]	sp|Q01082|SPTBN1	LudwigNR_Q213_generic_forward.fasta	274613	1	2	2	37	0.0219	0.212
Final version of leukaemia and breast cancer derived MPs	VLB-MP-1	BioSample 1	20140426-VLBMPs-Set1-4 (Vlb-set1-4)	Cluster of Histone H4 Tax_Id=9606 [Homo sapiens] (HIST1H4H)	Histone H4 Tax_Id=9606 [Homo sapiens]	HIST1H4H	LudwigNR_Q213_generic_forward.fasta	11314.6	1	3	3	3	0.00178	0.32
Final version of leukaemia and breast cancer derived MPs	VLB-MP-1	BioSample 1	20140426-VLBMPs-Set1-4 (Vlb-set1-4)	Cluster of Multidrug resistance protein 1 Tax_Id=9606 [Homo sapiens] (sp|P08183|ABCB1)	Multidrug resistance protein 1 Tax_Id=9606 [Homo sapiens]	sp|P08183|ABCB1	LudwigNR_Q213_generic_forward.fasta	141484	1	44	58	60	0.0355	0.412
Final version of leukaemia and breast cancer derived MPs	VLB-MP-1	BioSample 1	20140426-VLBMPs-Set1-4 (Vlb-set1-4)	Cluster of Ubiquitin-60S ribosomal protein L40 Tax_Id=9606 [Homo sapiens] (UBA52)	Ubiquitin-60S ribosomal protein L40 Tax_Id=9606 [Homo sapiens]	UBA52	LudwigNR_Q213_generic_forward.fasta	14728.9	1	2	2	2	0.00118	0.195
Final version of leukaemia and breast cancer derived MPs	VLB-MP-1	BioSample 1	20140426-VLBMPs-Set1-4 (Vlb-set1-4)	Cluster of FLJ79260, highly similar to Actin, cytoplasmic 2 Tax_Id=9606 [Homo sapiens] (tr|B7ZAP6|cDNA,)	FLJ42347 fis, clone UTERU2003399, highly similar to Actin, gamma-enteric smooth muscle Tax_Id=9606 [Homo sapiens]	tr|B3KW67|cDNA	LudwigNR_Q213_generic_forward.fasta	41818	0.85	0	0	4	0.00237	0.0718
Final version of leukaemia and breast cancer derived MPs	VLB-MP-1	BioSample 1	20140426-VLBMPs-Set1-4 (Vlb-set1-4)	Cluster of Unconventional myosin-Ig Tax_Id=9606 [Homo sapiens] (sp|B0I1T2|MYO1G)	Unconventional myosin-Ig Tax_Id=9606 [Homo sapiens]	sp|B0I1T2|MYO1G	LudwigNR_Q213_generic_forward.fasta	116444	0.407	0	0	0	0	0
Final version of leukaemia and breast cancer derived MPs	VLB-MP-1	BioSample 1	20140426-VLBMPs-Set1-4 (Vlb-set1-4)	Cluster of 40S ribosomal protein S10 Tax_Id=9606 [Homo sapiens] (sp|P46783|RPS10)	40S ribosomal protein S10 Tax_Id=9606 [Homo sapiens]	sp|P46783|RPS10	LudwigNR_Q213_generic_forward.fasta	18898.3	0.924	1	1	1	0.000592	0.0545
Final version of leukaemia and breast cancer derived MPs	VLB-MP-1	BioSample 1	20140426-VLBMPs-Set1-4 (Vlb-set1-4)	Cluster of Disco-interacting protein 2 homolog B Tax_Id=9606 [Homo sapiens] (DIP2B)	Disco-interacting protein 2 homolog B Tax_Id=9606 [Homo sapiens]	DIP2B	LudwigNR_Q213_generic_forward.fasta	171491	1	3	3	4	0.00237	0.0324
Final version of leukaemia and breast cancer derived MPs	VLB-MP-1	BioSample 1	20140426-VLBMPs-Set1-4 (Vlb-set1-4)	Cluster of Isoform 2 of Receptor-type tyrosine-protein phosphatase C Tax_Id=9606 [Homo sapiens] (sp|P08575-2|PTPRC)	Isoform 2 of Receptor-type tyrosine-protein phosphatase C Tax_Id=9606 [Homo sapiens]	sp|P08575-2|PTPRC,sp|P08575|PTPRC,tr|E9PC28|PTPRC	LudwigNR_Q213_generic_forward.fasta	130900	1	35	44	44	0.026	0.36
Final version of leukaemia and breast cancer derived MPs	VLB-MP-1	BioSample 1	20140426-VLBMPs-Set1-4 (Vlb-set1-4)	Cluster of Histone H2A.Z Tax_Id=9606 [Homo sapiens] (H2AFZ)	Histone H2A.Z Tax_Id=9606 [Homo sapiens]	H2AFZ,sp|Q71UI9|H2AFV	LudwigNR_Q213_generic_forward.fasta	13509.2	0	0	0	0	0	0
Final version of leukaemia and breast cancer derived MPs	VLB-MP-1	BioSample 1	20140426-VLBMPs-Set1-4 (Vlb-set1-4)	Cluster of Bifunctional glutamate/proline--tRNA ligase Tax_Id=9606 [Homo sapiens] (EPRS)	Bifunctional glutamate/proline--tRNA ligase Tax_Id=9606 [Homo sapiens]	EPRS	LudwigNR_Q213_generic_forward.fasta	170593	1	12	12	12	0.0071	0.127
Final version of leukaemia and breast cancer derived MPs	VLB-MP-1	BioSample 1	20140426-VLBMPs-Set1-4 (Vlb-set1-4)	Cluster of Moesin Tax_Id=9606 [Homo sapiens] (MSN)	sp|P35241-5|RDX Isoform 5 of Radixin n=4 Tax_Id=9606 [Homo sapiens]	P35241-5,sp|P35241|RDX	LudwigNR_Q213_generic_forward.fasta	0	0.049	0	0	1	0.000592	0
Final version of leukaemia and breast cancer derived MPs	VLB-MP-1	BioSample 1	20140426-VLBMPs-Set1-4 (Vlb-set1-4)	Cluster of Isoform 2 of Myosin-10 Tax_Id=9606 [Homo sapiens] (sp|P35580-2|MYH10)	Isoform 2 of Myosin-10 Tax_Id=9606 [Homo sapiens]	sp|P35580-2|MYH10,sp|P35580-3|MYH10,sp|P35580-4|MYH10,sp|P35580|MYH10,tr|B2RWP9|MYH10,tr|F8W6L6|MYH10	LudwigNR_Q213_generic_forward.fasta	230785	1	24	26	33	0.0195	0.222
Final version of leukaemia and breast cancer derived MPs	VLB-MP-1	BioSample 1	20140426-VLBMPs-Set1-4 (Vlb-set1-4)	Cluster of ens|ENSP00000360182|ENSG00000116641 transcript:ENST00000371140 gene_biotype:protein_coding transcript_biotype:protein_coding n=1 Tax_Id=9606 [Homo sapiens] (ENSP00000360182)	ens|ENSP00000360182|ENSG00000116641 transcript:ENST00000371140 gene_biotype:protein_coding transcript_biotype:protein_coding n=1 Tax_Id=9606 [Homo sapiens]	ENSP00000360182,sp|Q96N67-2|DOCK7,sp|Q96N67-3|DOCK7,sp|Q96N67-4|DOCK7,sp|Q96N67-5|DOCK7,sp|Q96N67-6|DOCK7,sp|Q96N67|DOCK7	,LudwigNR_Q213_generic_forward.fasta	241418	0.926	1	1	1	0.000592	NaN%
Final version of leukaemia and breast cancer derived MPs	VLB-MP-1	BioSample 1	20140426-VLBMPs-Set1-4 (Vlb-set1-4)	Cluster of Guanine nucleotide-binding protein G(i) subunit alpha-2 Tax_Id=9606 [Homo sapiens] (sp|P04899|GNAI2)	Guanine nucleotide-binding protein G(i) subunit alpha-2 Tax_Id=9606 [Homo sapiens]	sp|P04899|GNAI2	LudwigNR_Q213_generic_forward.fasta	40452	0.752	0	0	1	0.000592	0.031
Final version of leukaemia and breast cancer derived MPs	VLB-MP-1	BioSample 1	20140426-VLBMPs-Set1-4 (Vlb-set1-4)	Cluster of Pentatricopeptide repeat-containing protein 1, mitochondrial Tax_Id=9606 [Homo sapiens] (ATP5J2-PTCD1)	Pentatricopeptide repeat-containing protein 1, mitochondrial Tax_Id=9606 [Homo sapiens]	ATP5J2-PTCD1,P56134-3,P56134-4,PTCD1,sp|P56134-2|ATP5J2,sp|P56134|ATP5J2,tr|B4DJ38|cDNA,tr|C9JU26|ATP5J2	LudwigNR_Q213_generic_forward.fasta	10363.8	1	2	2	2	0.00118	0.032
Final version of leukaemia and breast cancer derived MPs	VLB-MP-1	BioSample 1	20140426-VLBMPs-Set1-4 (Vlb-set1-4)	Cluster of Moesin Tax_Id=9606 [Homo sapiens] (MSN)	Ezrin Tax_Id=9606 [Homo sapiens]	sp|P15311|EZR,tr|Q6NUR7|EZR	LudwigNR_Q213_generic_forward.fasta	69414.7	0.452	0	0	1	0.000592	0.0154
Final version of leukaemia and breast cancer derived MPs	VLB-MP-1	BioSample 1	20140426-VLBMPs-Set1-4 (Vlb-set1-4)	Cluster of 60S ribosomal protein L10a Tax_Id=9606 [Homo sapiens] (RPL10A)	60S ribosomal protein L10a Tax_Id=9606 [Homo sapiens]	RPL10A	LudwigNR_Q213_generic_forward.fasta	24832	0.985	1	1	1	0.000592	0.0599
Final version of leukaemia and breast cancer derived MPs	VLB-MP-1	BioSample 1	20140426-VLBMPs-Set1-4 (Vlb-set1-4)	Cluster of Cation-independent mannose-6-phosphate receptor Tax_Id=9606 [Homo sapiens] (IGF2R)	Cation-independent mannose-6-phosphate receptor Tax_Id=9606 [Homo sapiens]	IGF2R	LudwigNR_Q213_generic_forward.fasta	274373	0.777	1	1	1	0.000592	0.00522
Final version of leukaemia and breast cancer derived MPs	VLB-MP-1	BioSample 1	20140426-VLBMPs-Set1-4 (Vlb-set1-4)	Cluster of Proteasome activator complex subunit 1 Tax_Id=9606 [Homo sapiens] (sp|Q06323|PSME1)	Proteasome activator complex subunit 1 Tax_Id=9606 [Homo sapiens]	sp|Q06323|PSME1	LudwigNR_Q213_generic_forward.fasta	28723.9	0	0	0	0	0	0
Final version of leukaemia and breast cancer derived MPs	VLB-MP-1	BioSample 1	20140426-VLBMPs-Set1-4 (Vlb-set1-4)	Cluster of Guanine nucleotide-binding protein G(i) subunit alpha-2 Tax_Id=9606 [Homo sapiens] (sp|P04899|GNAI2)	Guanine nucleotide-binding protein G(k) subunit alpha Tax_Id=9606 [Homo sapiens]	GNAI3	LudwigNR_Q213_generic_forward.fasta	40533.5	0.981	1	1	2	0.00118	0.0734
Final version of leukaemia and breast cancer derived MPs	VLB-MP-1	BioSample 1	20140426-VLBMPs-Set1-4 (Vlb-set1-4)	Cluster of Large neutral amino acids transporter small subunit 1 Tax_Id=9606 [Homo sapiens] (sp|Q01650|SLC7A5)	Large neutral amino acids transporter small subunit 1 Tax_Id=9606 [Homo sapiens]	sp|Q01650|SLC7A5	LudwigNR_Q213_generic_forward.fasta	55012.1	1	2	2	2	0.00118	0.0631
Final version of leukaemia and breast cancer derived MPs	VLB-MP-1	BioSample 1	20140426-VLBMPs-Set1-4 (Vlb-set1-4)	Cluster of Alpha-enolase Tax_Id=9606 [Homo sapiens] (sp|P06733|ENO1)	Alpha-enolase Tax_Id=9606 [Homo sapiens]	sp|P06733|ENO1	LudwigNR_Q213_generic_forward.fasta	47170.2	1	1	1	2	0.00118	0.0691
Final version of leukaemia and breast cancer derived MPs	VLB-MP-1	BioSample 1	20140426-VLBMPs-Set1-4 (Vlb-set1-4)	Cluster of STE20-like serine/threonine-protein kinase Tax_Id=9606 [Homo sapiens] (sp|Q9H2G2|SLK)	STE20-like serine/threonine-protein kinase Tax_Id=9606 [Homo sapiens]	sp|Q9H2G2|SLK	LudwigNR_Q213_generic_forward.fasta	142698	1	2	2	2	0.00118	0.0162
Final version of leukaemia and breast cancer derived MPs	VLB-MP-1	BioSample 1	20140426-VLBMPs-Set1-4 (Vlb-set1-4)	Cluster of transcript:ENST00000409196 gene_biotype:protein_coding transcript_biotype:protein_coding Tax_Id=9606 [Homo sapiens] (ens|ENSP00000387070|ENSG00000204120)	transcript:ENST00000409196 gene_biotype:protein_coding transcript_biotype:protein_coding Tax_Id=9606 [Homo sapiens]	ens|ENSP00000387070|ENSG00000204120,sp|Q6Y7W6-4|GIGYF2,sp|Q6Y7W6|GIGYF2,tr|B9EG55|GIGYF2	LudwigNR_Q213_generic_forward.fasta	148635	1	2	2	2	0.00118	0.0232
Final version of leukaemia and breast cancer derived MPs	VLB-MP-1	BioSample 1	20140426-VLBMPs-Set1-4 (Vlb-set1-4)	Cluster of T-complex protein 1 subunit zeta Tax_Id=9606 [Homo sapiens] (tr|B4DPJ8|CCT6A)	T-complex protein 1 subunit zeta Tax_Id=9606 [Homo sapiens]	tr|B4DPJ8|CCT6A	LudwigNR_Q213_generic_forward.fasta	54868.7	0.92	1	1	1	0.000592	0.034
Final version of leukaemia and breast cancer derived MPs	VLB-MP-1	BioSample 1	20140426-VLBMPs-Set1-4 (Vlb-set1-4)	Cluster of D-3-phosphoglycerate dehydrogenase Tax_Id=9606 [Homo sapiens] (sp|O43175|PHGDH)	D-3-phosphoglycerate dehydrogenase Tax_Id=9606 [Homo sapiens]	sp|O43175|PHGDH	LudwigNR_Q213_generic_forward.fasta	56650.6	0.566	1	1	1	0.000592	0.015
Final version of leukaemia and breast cancer derived MPs	VLB-MP-1	BioSample 1	20140426-VLBMPs-Set1-4 (Vlb-set1-4)	Cluster of Isoform 3 of Sodium/potassium-transporting ATPase subunit alpha-1 Tax_Id=9606 [Homo sapiens] (sp|P05023-3|ATP1A1)	transcript:ENST00000441343 gene_biotype:protein_coding transcript_biotype:non_stop_decay Tax_Id=9606 [Homo sapiens]	ens|ENSP00000411503|ENSG00000105409,sp|P13637|ATP1A3,tr|B7Z9V4|cDNA,,tr|M0R116|ATP1A3	LudwigNR_Q213_generic_forward.fasta	111752	0.374	0	0	14	0.00828	0.0914
Final version of leukaemia and breast cancer derived MPs	VLB-MP-1	BioSample 1	20140426-VLBMPs-Set1-4 (Vlb-set1-4)	Cluster of Alpha-2-macroglobulin Tax_Id=9606 [Homo sapiens] (A2M)	Alpha-2-macroglobulin Tax_Id=9606 [Homo sapiens]	A2M,ENSP00000443268	,LudwigNR_Q213_generic_forward.fasta	163290	1	3	3	3	0.00178	0.021
Final version of leukaemia and breast cancer derived MPs	VLB-MP-1	BioSample 1	20140426-VLBMPs-Set1-4 (Vlb-set1-4)	Cluster of sp|Q04637-7|EIF4G1 Isoform 7 of Eukaryotic translation initiation factor 4 gamma 1 n=2 Tax_Id=9606 [Homo sapiens] (Q04637-7)	sp|Q04637-7|EIF4G1 Isoform 7 of Eukaryotic translation initiation factor 4 gamma 1 n=2 Tax_Id=9606 [Homo sapiens]	Q04637-7,Q04637-8,Q04637-9,sp|Q04637-3|EIF4G1,sp|Q04637-4|EIF4G1,sp|Q04637-5|EIF4G1,sp|Q04637-6|EIF4G1,sp|Q04637|EIF4G1,tr|B2RU06|EIF4G1,tr|B2RU10|EIF4G1,tr|B4DGF1|cDNA,tr|B4DSI9|cDNA,tr|E7EUU4|EIF4G1,tr|E7EX73|EIF4G1,tr|E9PGM1|EIF4G1	,LudwigNR_Q213_generic_forward.fasta	171517	1	2	2	2	0.00118	NaN%
Final version of leukaemia and breast cancer derived MPs	VLB-MP-1	BioSample 1	20140426-VLBMPs-Set1-4 (Vlb-set1-4)	Cluster of Leukocyte surface antigen CD47 Tax_Id=9606 [Homo sapiens] (sp|Q08722|CD47)	Leukocyte surface antigen CD47 Tax_Id=9606 [Homo sapiens]	sp|Q08722|CD47	LudwigNR_Q213_generic_forward.fasta	35214.9	1	3	3	4	0.00237	0.0929
Final version of leukaemia and breast cancer derived MPs	VLB-MP-1	BioSample 1	20140426-VLBMPs-Set1-4 (Vlb-set1-4)	Cluster of FLJ79260, highly similar to Actin, cytoplasmic 2 Tax_Id=9606 [Homo sapiens] (tr|B7ZAP6|cDNA,)	FLJ55253, highly similar to Actin, cytoplasmic 1 Tax_Id=9606 [Homo sapiens]	tr|B4DW52|cDNA	LudwigNR_Q213_generic_forward.fasta	38634.2	0.975	0	0	9	0.00533	0.285
Final version of leukaemia and breast cancer derived MPs	VLB-MP-1	BioSample 1	20140426-VLBMPs-Set1-4 (Vlb-set1-4)	Cluster of FLJ53399, highly similar to Monocarboxylate transporter 1 n=1 Tax_Id=9606 [Homo sapiens] (tr|B4E106|cDNA)	FLJ53399, highly similar to Monocarboxylate transporter 1 Tax_Id=9606 [Homo sapiens]	tr|B4E106|cDNA	LudwigNR_Q213_generic_forward.fasta	51880.5	1	0	0	2	0.00118	0.0729
Final version of leukaemia and breast cancer derived MPs	VLB-MP-1	BioSample 1	20140426-VLBMPs-Set1-4 (Vlb-set1-4)	Cluster of 10 kDa heat shock protein, mitochondrial Tax_Id=9606 [Homo sapiens] (sp|P61604|HSPE1)	10 kDa heat shock protein, mitochondrial Tax_Id=9606 [Homo sapiens]	sp|P61604|HSPE1	LudwigNR_Q213_generic_forward.fasta	10931.8	0.964	1	1	1	0.000592	0.118
Final version of leukaemia and breast cancer derived MPs	VLB-MP-1	BioSample 1	20140426-VLBMPs-Set1-4 (Vlb-set1-4)	Cluster of 40S ribosomal protein S5 Tax_Id=9606 [Homo sapiens] (sp|P46782|RPS5)	40S ribosomal protein S5 Tax_Id=9606 [Homo sapiens]	sp|P46782|RPS5	LudwigNR_Q213_generic_forward.fasta	22877	0	0	0	0	0	0
Final version of leukaemia and breast cancer derived MPs	VLB-MP-1	BioSample 1	20140426-VLBMPs-Set1-4 (Vlb-set1-4)	Cluster of Isoform 2 of Heat shock protein HSP 90-alpha Tax_Id=9606 [Homo sapiens] (sp|P07900-2|HSP90AA1)	Isoform 2 of Heat shock protein HSP 90-alpha Tax_Id=9606 [Homo sapiens]	sp|P07900-2|HSP90AA1,sp|P07900|HSP90AA1	LudwigNR_Q213_generic_forward.fasta	98165.1	0.892	0	0	2	0.00118	0.0316
Final version of leukaemia and breast cancer derived MPs	VLB-MP-1	BioSample 1	20140426-VLBMPs-Set1-4 (Vlb-set1-4)	Cluster of sp|CON_P35527|K1C9_HUMAN Keratin, type I cytoskeletal 9 OS=Homo sapiens GN=KRT9 PE=1 SV=3 (CON_P35527)	sp|CON_P35527|K1C9_HUMAN Keratin, type I cytoskeletal 9 OS=Homo sapiens GN=KRT9 PE=1 SV=3	CON_P35527,sp|P35527|KRT9	,LudwigNR_Q213_generic_forward.fasta	18	1	3	3	3	0.00178	NaN%
Final version of leukaemia and breast cancer derived MPs	VLB-MP-1	BioSample 1	20140426-VLBMPs-Set1-4 (Vlb-set1-4)	Cluster of transcript:ENST00000520644 gene_biotype:protein_coding transcript_biotype:protein_coding Tax_Id=9606 [Homo sapiens] (ens|ENSP00000428789|ENSG00000104635)	transcript:ENST00000520644 gene_biotype:protein_coding transcript_biotype:protein_coding Tax_Id=9606 [Homo sapiens]	ens|ENSP00000428789|ENSG00000104635,ens|ENSP00000430315|ENSG00000104635,ens|ENSP00000430564|ENSG00000104635,sp|Q15043-2|SLC39A14,sp|Q15043-3|SLC39A14,sp|Q15043|SLC39A14,tr|E5RIP4|SLC39A14	LudwigNR_Q213_generic_forward.fasta	52840.1	1	3	3	3	0.00178	0.5
Final version of leukaemia and breast cancer derived MPs	VLB-MP-1	BioSample 1	20140426-VLBMPs-Set1-4 (Vlb-set1-4)	Cluster of sp|CON_P00761|TRYP_PIG Trypsin OS=Sus scrofa PE=1 SV=1 (CON_P00761)	sp|CON_P00761|TRYP_PIG Trypsin OS=Sus scrofa PE=1 SV=1	CON_P00761		18	1	3	3	3	0.00178	NaN%
Final version of leukaemia and breast cancer derived MPs	VLB-MP-1	BioSample 1	20140426-VLBMPs-Set1-4 (Vlb-set1-4)	Cluster of FLJ79260, highly similar to Actin, cytoplasmic 2 Tax_Id=9606 [Homo sapiens] (tr|B7ZAP6|cDNA,)	Beta-actin-like protein 2 Tax_Id=9606 [Homo sapiens]	ACTBL2	LudwigNR_Q213_generic_forward.fasta	42004.2	0.034	0	0	1	0.000592	0.0426
Final version of leukaemia and breast cancer derived MPs	VLB-MP-1	BioSample 1	20140426-VLBMPs-Set1-4 (Vlb-set1-4)	Cluster of Guanine nucleotide-binding protein subunit alpha-13 Tax_Id=9606 [Homo sapiens] (sp|Q14344|GNA13)	Guanine nucleotide-binding protein subunit alpha-13 Tax_Id=9606 [Homo sapiens]	sp|Q14344|GNA13	LudwigNR_Q213_generic_forward.fasta	44051	0.024	0	0	1	0.000592	0.0292
Final version of leukaemia and breast cancer derived MPs	VLB-MP-1	BioSample 1	20140426-VLBMPs-Set1-4 (Vlb-set1-4)	Cluster of Isoform 3 of Sodium/potassium-transporting ATPase subunit alpha-1 Tax_Id=9606 [Homo sapiens] (sp|P05023-3|ATP1A1)	Isoform 3 of Sodium/potassium-transporting ATPase subunit alpha-1 Tax_Id=9606 [Homo sapiens]	sp|P05023-3|ATP1A1,sp|P05023|ATP1A1	LudwigNR_Q213_generic_forward.fasta	109554	1	10	11	25	0.0148	0.227
Final version of leukaemia and breast cancer derived MPs	VLB-MP-1	BioSample 1	20140426-VLBMPs-Set1-4 (Vlb-set1-4)	Cluster of LETM1 and EF-hand domain-containing protein 1, mitochondrial Tax_Id=9606 [Homo sapiens] (sp|O95202|LETM1)	LETM1 and EF-hand domain-containing protein 1, mitochondrial Tax_Id=9606 [Homo sapiens]	sp|O95202|LETM1,tr|D3DVQ1|LETM1	LudwigNR_Q213_generic_forward.fasta	83355.9	0	0	0	0	0	0
Final version of leukaemia and breast cancer derived MPs	VLB-MP-1	BioSample 1	20140426-VLBMPs-Set1-4 (Vlb-set1-4)	Cluster of ens|ENSP00000460051|ENSG00000038358 transcript:ENST00000573992 gene_biotype:protein_coding transcript_biotype:protein_coding n=1 Tax_Id=9606 [Homo sapiens] (ENSP00000460051)	ens|ENSP00000460051|ENSG00000038358 transcript:ENST00000573992 gene_biotype:protein_coding transcript_biotype:protein_coding n=1 Tax_Id=9606 [Homo sapiens]	ENSP00000460051,sp|Q6P2E9-2|EDC4,sp|Q6P2E9|EDC4	,LudwigNR_Q213_generic_forward.fasta	109728	0.964	1	1	1	0.000592	NaN%
Final version of leukaemia and breast cancer derived MPs	VLB-MP-1	BioSample 1	20140426-VLBMPs-Set1-4 (Vlb-set1-4)	Cluster of Isoform 2 of Formin-like protein 1 Tax_Id=9606 [Homo sapiens] (sp|O95466-2|FMNL1)	Isoform 2 of Formin-like protein 1 Tax_Id=9606 [Homo sapiens]	sp|O95466-2|FMNL1	LudwigNR_Q213_generic_forward.fasta	122414	0.885	1	1	1	0.000592	0.0127
Final version of leukaemia and breast cancer derived MPs	VLB-MP-1	BioSample 1	20140426-VLBMPs-Set1-4 (Vlb-set1-4)	Cluster of FLJ79260, highly similar to Actin, cytoplasmic 2 Tax_Id=9606 [Homo sapiens] (tr|B7ZAP6|cDNA,)	Putative beta-actin-like protein 3 Tax_Id=9606 [Homo sapiens]	POTEKP	LudwigNR_Q213_generic_forward.fasta	42017.2	0.443	0	0	4	0.00237	0.072
Final version of leukaemia and breast cancer derived MPs	VLB-MP-1	BioSample 1	20140426-VLBMPs-Set1-4 (Vlb-set1-4)	Cluster of Isoform 3 of Ras-related protein Rap-1b Tax_Id=9606 [Homo sapiens] (sp|P61224-3|RAP1B)	Isoform 3 of Ras-related protein Rap-1b Tax_Id=9606 [Homo sapiens]	sp|P61224-3|RAP1B,sp|P61224|RAP1B	LudwigNR_Q213_generic_forward.fasta	18778.7	0.172	0	0	1	0.000592	0.0727
Final version of leukaemia and breast cancer derived MPs	VLB-MP-1	BioSample 1	20140426-VLBMPs-Set1-4 (Vlb-set1-4)	Cluster of Glyceraldehyde-3-phosphate dehydrogenase Tax_Id=9606 [Homo sapiens] (sp|P04406|GAPDH)	Glyceraldehyde-3-phosphate dehydrogenase Tax_Id=9606 [Homo sapiens]	sp|P04406|GAPDH	LudwigNR_Q213_generic_forward.fasta	36053.4	0.277	0	0	1	0.000592	0.0418
Final version of leukaemia and breast cancer derived MPs	VLB-MP-1	BioSample 1	20140426-VLBMPs-Set1-4 (Vlb-set1-4)	Cluster of transcript:ENST00000547704 gene_biotype:protein_coding transcript_biotype:protein_coding n=1 Tax_Id=9606 [Homo sapiens] (ens|ENSP00000446756|ENSG00000187109)	transcript:ENST00000547704 gene_biotype:protein_coding transcript_biotype:protein_coding Tax_Id=9606 [Homo sapiens]	ens|ENSP00000446756|ENSG00000187109,ens|ENSP00000446787|ENSG00000187109,ens|ENSP00000446804|ENSG00000187109,ens|ENSP00000448764|ENSG00000187109,ens|ENSP00000450236|ENSG00000187109,sp|P55209|NAP1L1,tr|B3KNT8|NAP1L1,tr|B7Z2V4|cDNA,tr|B7Z9C2|NAP1L1,tr|F5H4R6|NAP1L1,tr|F8VV59|NAP1L1,tr|F8W0J6|NAP1L1	LudwigNR_Q213_generic_forward.fasta	45375	0.811	1	1	1	0.000592	0.0531
Final version of leukaemia and breast cancer derived MPs	VLB-MP-1	BioSample 1	20140426-VLBMPs-Set1-4 (Vlb-set1-4)	Cluster of 40S ribosomal protein S3 Tax_Id=9606 [Homo sapiens] (sp|P23396|RPS3)	40S ribosomal protein S3 Tax_Id=9606 [Homo sapiens]	sp|P23396|RPS3	LudwigNR_Q213_generic_forward.fasta	26688.6	0.691	1	1	1	0.000592	0.0658
Final version of leukaemia and breast cancer derived MPs	VLB-MP-1	BioSample 1	20140426-VLBMPs-Set1-4 (Vlb-set1-4)	Cluster of Isoform 2 of Cytoskeleton-associated protein 5 Tax_Id=9606 [Homo sapiens] (sp|Q14008-2|CKAP5)	Isoform 2 of Cytoskeleton-associated protein 5 Tax_Id=9606 [Homo sapiens]	sp|Q14008-2|CKAP5,sp|Q14008-3|CKAP5,sp|Q14008|CKAP5	LudwigNR_Q213_generic_forward.fasta	218532	1	6	6	6	0.00355	0.0487
Final version of leukaemia and breast cancer derived MPs	VLB-MP-1	BioSample 1	20140426-VLBMPs-Set1-4 (Vlb-set1-4)	Cluster of sp|CON_P04264|K2C1_HUMAN Keratin, type II cytoskeletal 1 OS=Homo sapiens GN=KRT1 PE=1 SV=6 (CON_P04264)	sp|CON_P13647|K2C5_HUMAN Keratin, type II cytoskeletal 5 OS=Homo sapiens GN=KRT5 PE=1 SV=3	CON_P13647,KRT5	LudwigNR_Q213_generic_forward.fasta	0	0.029	0	0	1	0.000592	0
Final version of leukaemia and breast cancer derived MPs	VLB-MP-1	BioSample 1	20140426-VLBMPs-Set1-4 (Vlb-set1-4)	Cluster of Neutral amino acid transporter B(0) Tax_Id=9606 [Homo sapiens] (sp|Q15758|SLC1A5)	Neutral amino acid transporter B(0) Tax_Id=9606 [Homo sapiens]	sp|Q15758|SLC1A5,tr|Q71UA6|SLC1A5	LudwigNR_Q213_generic_forward.fasta	56599.8	1	2	2	2	0.00118	0.0573
Final version of leukaemia and breast cancer derived MPs	VLB-MP-1	BioSample 1	20140426-VLBMPs-Set1-4 (Vlb-set1-4)	Cluster of sp|CON_P04264|K2C1_HUMAN Keratin, type II cytoskeletal 1 OS=Homo sapiens GN=KRT1 PE=1 SV=6 (CON_P04264)	sp|CON_P35908|K22E_HUMAN Keratin, type II cytoskeletal 2 epidermal OS=Homo sapiens GN=KRT2 PE=1 SV=2	CON_P35908,KRT2	,LudwigNR_Q213_generic_forward.fasta	18	0.999	1	1	3	0.00178	NaN%
Final version of leukaemia and breast cancer derived MPs	VLB-MP-1	BioSample 1	20140426-VLBMPs-Set1-4 (Vlb-set1-4)	Cluster of Citron Rho-interacting kinase n=2 Tax_Id=9606 [Homo sapiens] (sp|O14578|CIT)	Citron Rho-interacting kinase Tax_Id=9606 [Homo sapiens]	sp|O14578|CIT	LudwigNR_Q213_generic_forward.fasta	231436	1	17	19	19	0.0112	0.122
Final version of leukaemia and breast cancer derived MPs	VLB-MP-1	BioSample 1	20140426-VLBMPs-Set1-4 (Vlb-set1-4)	Cluster of ens|ENSP00000345904|ENSG00000118705 transcript:ENST00000338768 gene_biotype:protein_coding transcript_biotype:protein_coding n=1 Tax_Id=9606 [Homo sapiens] (ENSP00000345904)	ens|ENSP00000345904|ENSG00000118705 transcript:ENST00000338768 gene_biotype:protein_coding transcript_biotype:protein_coding n=1 Tax_Id=9606 [Homo sapiens]	ENSP00000345904,ens|ENSP00000362735|ENSG00000118705	LudwigNR_Q213_generic_forward.fasta	37166.3	0.964	1	1	1	0.000592	0
Final version of leukaemia and breast cancer derived MPs	VLB-MP-1	BioSample 1	20140426-VLBMPs-Set1-4 (Vlb-set1-4)	Cluster of 40S ribosomal protein S8 Tax_Id=9606 [Homo sapiens] (sp|P62241|RPS8)	40S ribosomal protein S8 Tax_Id=9606 [Homo sapiens]	sp|P62241|RPS8,tr|Q5JR95|RPS8	LudwigNR_Q213_generic_forward.fasta	24206.4	0.118	0	0	0	0	0
Final version of leukaemia and breast cancer derived MPs	VLB-MP-1	BioSample 1	20140426-VLBMPs-Set1-4 (Vlb-set1-4)	Cluster of Tubulin alpha-1A chain n=3 Tax_Id=9606 [Homo sapiens] (sp|Q71U36|TUBA1A)	Tubulin alpha-1A chain Tax_Id=9606 [Homo sapiens]	sp|Q71U36|TUBA1A	LudwigNR_Q213_generic_forward.fasta	50135.7	1	3	3	6	0.00355	0.206
Final version of leukaemia and breast cancer derived MPs	VLB-MP-1	BioSample 1	20140426-VLBMPs-Set1-4 (Vlb-set1-4)	Cluster of Na(+)/H(+) exchange regulatory cofactor NHE-RF1 Tax_Id=9606 [Homo sapiens] (sp|O14745|SLC9A3R1)	Na(+)/H(+) exchange regulatory cofactor NHE-RF1 Tax_Id=9606 [Homo sapiens]	sp|O14745|SLC9A3R1	LudwigNR_Q213_generic_forward.fasta	38868.3	0.473	0	0	0	0	0
Final version of leukaemia and breast cancer derived MPs	VLB-MP-1	BioSample 1	20140426-VLBMPs-Set1-4 (Vlb-set1-4)	Cluster of sp|Q9Y6M7-13|SLC4A7 Isoform 13 of Sodium bicarbonate cotransporter 3 n=2 Tax_Id=9606 [Homo sapiens] (Q9Y6M7-13)	sp|Q9Y6M7-13|SLC4A7 Isoform 13 of Sodium bicarbonate cotransporter 3 n=2 Tax_Id=9606 [Homo sapiens]	Q9Y6M7-13,sp|Q9Y6M7-6|SLC4A7,sp|Q9Y6M7-7|SLC4A7,sp|Q9Y6M7-8|SLC4A7	,LudwigNR_Q213_generic_forward.fasta	127350	1	3	3	3	0.00178	NaN%
Final version of leukaemia and breast cancer derived MPs	VLB-MP-1	BioSample 1	20140426-VLBMPs-Set1-4 (Vlb-set1-4)	Cluster of Histone H2B type 1-D Tax_Id=9606 [Homo sapiens] (HIST1H2BD)	Histone H2B type 1-D Tax_Id=9606 [Homo sapiens]	HIST1H2BD,HIST1H2BH,HIST1H2BK,HIST1H2BM,HIST1H2BN,sp|P62807|HIST1H2BC,sp|Q5QNW6-2|HIST2H2BF,sp|Q5QNW6|HIST2H2BF,tr|A8K9J7|Histone,tr|B4DR52|HIST2H2BF	LudwigNR_Q213_generic_forward.fasta	14841.9	1	2	2	2	0.00118	0.19
Final version of leukaemia and breast cancer derived MPs	VLB-MP-1	BioSample 1	20140426-VLBMPs-Set1-4 (Vlb-set1-4)	Cluster of Solute carrier family 2, facilitated glucose transporter member 1 n=2 Tax_Id=9606 [Homo sapiens] (sp|P11166|SLC2A1)	Solute carrier family 2, facilitated glucose transporter member 1 Tax_Id=9606 [Homo sapiens]	sp|P11166|SLC2A1,tr|B3KVN0|cDNA,tr|B4DKW1|cDNA,tr|Q0P512|SLC2A1	LudwigNR_Q213_generic_forward.fasta	54085.3	1	5	6	6	0.00355	0.0813
Final version of leukaemia and breast cancer derived MPs	VLB-MP-1	BioSample 1	20140426-VLBMPs-Set1-4 (Vlb-set1-4)	Cluster of FLJ11352 fis, clone HEMBA1000020, highly similar to Tubulin beta-2C chain n=1 Tax_Id=9606 [Homo sapiens] (tr|B3KML9|cDNA)	FLJ11352 fis, clone HEMBA1000020, highly similar to Tubulin beta-2C chain Tax_Id=9606 [Homo sapiens]	tr|B3KML9|cDNA	LudwigNR_Q213_generic_forward.fasta	44602.2	0.947	0	0	8	0.00473	0.174
Final version of leukaemia and breast cancer derived MPs	VLB-MP-1	BioSample 1	20140426-VLBMPs-Set1-4 (Vlb-set1-4)	Cluster of Heat shock cognate 71 kDa protein Tax_Id=9606 [Homo sapiens] (sp|P11142|HSPA8)	transcript:ENST00000400040 gene_biotype:protein_coding transcript_biotype:protein_coding Tax_Id=9606 [Homo sapiens]	ens|ENSP00000382915|ENSG00000215328,sp|P08107|HSPA1A	LudwigNR_Q213_generic_forward.fasta	70054	0.029	0	0	1	0.000592	0.0203
Final version of leukaemia and breast cancer derived MPs	VLB-MP-1	BioSample 1	20140426-VLBMPs-Set1-4 (Vlb-set1-4)	Cluster of Isoform B of Phosphate carrier protein, mitochondrial Tax_Id=9606 [Homo sapiens] (sp|Q00325-2|SLC25A3)	Isoform B of Phosphate carrier protein, mitochondrial Tax_Id=9606 [Homo sapiens]	sp|Q00325-2|SLC25A3,sp|Q00325|SLC25A3,tr|B2RE88|cDNA,,tr|F8VVM2|SLC25A3,tr|Q8NCF7|cDNA	LudwigNR_Q213_generic_forward.fasta	39959.5	1	3	3	4	0.00237	0.0776
Final version of leukaemia and breast cancer derived MPs	VLB-MP-1	BioSample 1	20140426-VLBMPs-Set1-4 (Vlb-set1-4)	Cluster of Ras GTPase-activating-like protein IQGAP1 Tax_Id=9606 [Homo sapiens] (sp|P46940|IQGAP1)	Ras GTPase-activating-like protein IQGAP1 Tax_Id=9606 [Homo sapiens]	sp|P46940|IQGAP1,tr|A4QPB0|IQGAP1	LudwigNR_Q213_generic_forward.fasta	189259	1	47	53	55	0.0325	0.401
Final version of leukaemia and breast cancer derived MPs	VLB-MP-1	BioSample 1	20140426-VLBMPs-Set1-4 (Vlb-set1-4)	Cluster of transcript:ENST00000525205 gene_biotype:protein_coding transcript_biotype:nonsense_mediated_decay Tax_Id=9606 [Homo sapiens] (ens|ENSP00000433078|ENSG00000134802)	transcript:ENST00000525205 gene_biotype:protein_coding transcript_biotype:nonsense_mediated_decay Tax_Id=9606 [Homo sapiens]	ens|ENSP00000433078|ENSG00000134802,ens|ENSP00000435893|ENSG00000134802,sp|Q8NBI5|SLC43A3,tr|A8K2X6|cDNA,tr|B0AZP8|cDNA,,tr|B4DNR8|cDNA,tr|E7EQD2|SLC43A3	LudwigNR_Q213_generic_forward.fasta	54531.9	0.999	1	1	1	0.000592	0.109
Final version of leukaemia and breast cancer derived MPs	VLB-MP-1	BioSample 1	20140426-VLBMPs-Set1-4 (Vlb-set1-4)	Cluster of Isoform 2 of Structural maintenance of chromosomes flexible hinge domain-containing protein 1 Tax_Id=9606 [Homo sapiens] (sp|A6NHR9-2|SMCHD1)	Isoform 2 of Structural maintenance of chromosomes flexible hinge domain-containing protein 1 Tax_Id=9606 [Homo sapiens]	sp|A6NHR9-2|SMCHD1,sp|A6NHR9|SMCHD1	LudwigNR_Q213_generic_forward.fasta	215751	0.964	1	1	1	0.000592	0.00574
Final version of leukaemia and breast cancer derived MPs	VLB-MP-1	BioSample 1	20140426-VLBMPs-Set1-4 (Vlb-set1-4)	Cluster of FLJ75881, highly similar to Homo sapiens transferrin receptor (p90, CD71) (TFRC), mRNA Tax_Id=9606 [Homo sapiens] (tr|A8K6Q8|cDNA)	FLJ75881, highly similar to Homo sapiens transferrin receptor (p90, CD71) (TFRC), mRNA Tax_Id=9606 [Homo sapiens]	tr|A8K6Q8|cDNA	LudwigNR_Q213_generic_forward.fasta	84875.7	0.981	0	0	0	0	0
Final version of leukaemia and breast cancer derived MPs	VLB-MP-1	BioSample 1	20140426-VLBMPs-Set1-4 (Vlb-set1-4)	Cluster of sp|CON_P01966|HBA_BOVIN Hemoglobin subunit alpha OS=Bos taurus GN=HBA PE=1 SV=2 (CON_P01966)	sp|CON_P01966|HBA_BOVIN Hemoglobin subunit alpha OS=Bos taurus GN=HBA PE=1 SV=2	CON_P01966		18	1	4	4	4	0.00237	NaN%
Final version of leukaemia and breast cancer derived MPs	VLB-MP-1	BioSample 1	20140426-VLBMPs-Set1-4 (Vlb-set1-4)	Cluster of Isoform 2 of TRAF2 and NCK-interacting protein kinase Tax_Id=9606 [Homo sapiens] (sp|Q9UKE5-2|TNIK)	Isoform 2 of TRAF2 and NCK-interacting protein kinase Tax_Id=9606 [Homo sapiens]	sp|Q9UKE5-2|TNIK,sp|Q9UKE5-3|TNIK,sp|Q9UKE5-4|TNIK,sp|Q9UKE5-5|TNIK,sp|Q9UKE5-6|TNIK,sp|Q9UKE5-7|TNIK,sp|Q9UKE5-8|TNIK,sp|Q9UKE5|TNIK,tr|F5H5M9|TNIK,tr|F5H865|TNIK	LudwigNR_Q213_generic_forward.fasta	151302	0.999	1	1	2	0.00118	0.0195
Final version of leukaemia and breast cancer derived MPs	VLB-MP-1	BioSample 1	20140426-VLBMPs-Set1-4 (Vlb-set1-4)	Cluster of Putative uncharacterized protein DKFZp686M088 Tax_Id=9606 [Homo sapiens] (DKFZp686M088)	Putative uncharacterized protein DKFZp686M088 Tax_Id=9606 [Homo sapiens]	DKFZp686M088,sp|P23634-6|ATP2B4,sp|P23634-7|ATP2B4,sp|P23634-8|ATP2B4,sp|P23634|ATP2B4	LudwigNR_Q213_generic_forward.fasta	133934	1	4	4	8	0.00473	0.0888
Final version of leukaemia and breast cancer derived MPs	VLB-MP-1	BioSample 1	20140426-VLBMPs-Set1-4 (Vlb-set1-4)	Cluster of Elongation factor 1-alpha 1 Tax_Id=9606 [Homo sapiens] (sp|P68104|EEF1A1)	Elongation factor 1-alpha 1 Tax_Id=9606 [Homo sapiens]	sp|P68104|EEF1A1,tr|Q6IPT9|EEF1A1	LudwigNR_Q213_generic_forward.fasta	50141.2	1	2	3	5	0.00296	0.123
Final version of leukaemia and breast cancer derived MPs	VLB-MP-1	BioSample 1	20140426-VLBMPs-Set1-4 (Vlb-set1-4)	Cluster of ribosomal protein L6 Tax_Id=9606 [Homo sapiens] (tr|Q9HBB3|60S)	ribosomal protein L6 Tax_Id=9606 [Homo sapiens]	tr|Q9HBB3|60S	LudwigNR_Q213_generic_forward.fasta	32892.5	1	3	3	3	0.00178	0.166
Final version of leukaemia and breast cancer derived MPs	VLB-MP-1	BioSample 1	20140426-VLBMPs-Set1-4 (Vlb-set1-4)	Cluster of ens|ENSP00000352424|ENSG00000196535 transcript:ENST00000359450 gene_biotype:protein_coding transcript_biotype:protein_coding n=1 Tax_Id=9606 [Homo sapiens] (ENSP00000352424)	ens|ENSP00000352424|ENSG00000196535 transcript:ENST00000359450 gene_biotype:protein_coding transcript_biotype:protein_coding n=1 Tax_Id=9606 [Homo sapiens]	ENSP00000352424,sp|Q92614-2|MYO18A,sp|Q92614-3|MYO18A,sp|Q92614-4|MYO18A,sp|Q92614|MYO18A,tr|J3KNX9|MYO18A	,LudwigNR_Q213_generic_forward.fasta	196442	1	10	11	11	0.00651	NaN%
Final version of leukaemia and breast cancer derived MPs	VLB-MP-1	BioSample 1	20140426-VLBMPs-Set1-4 (Vlb-set1-4)	Cluster of sp|CON_P02769|ALBU_BOVIN Serum albumin OS=Bos taurus GN=ALB PE=1 SV=4 (CON_P02769)	sp|CON_P02769|ALBU_BOVIN Serum albumin OS=Bos taurus GN=ALB PE=1 SV=4	CON_P02769		18	1	8	8	9	0.00533	NaN%
Final version of leukaemia and breast cancer derived MPs	VLB-MP-1	BioSample 1	20140426-VLBMPs-Set1-4 (Vlb-set1-4)	Cluster of ens|ENSP00000412939|ENSG00000174444 transcript:ENST00000432669 gene_biotype:protein_coding transcript_biotype:protein_coding n=1 Tax_Id=9606 [Homo sapiens] (ENSP00000412939)	ens|ENSP00000412939|ENSG00000174444 transcript:ENST00000432669 gene_biotype:protein_coding transcript_biotype:protein_coding n=1 Tax_Id=9606 [Homo sapiens]	ENSP00000412939,sp|P36578|RPL4	,LudwigNR_Q213_generic_forward.fasta	47699.1	0.729	1	1	1	0.000592	NaN%
Final version of leukaemia and breast cancer derived MPs	VLB-MP-1	BioSample 1	20140426-VLBMPs-Set1-4 (Vlb-set1-4)	Cluster of Isoform 2 of Clathrin heavy chain 1 Tax_Id=9606 [Homo sapiens] (sp|Q00610-2|CLTC)	Isoform 2 of Clathrin heavy chain 1 Tax_Id=9606 [Homo sapiens]	sp|Q00610-2|CLTC,sp|Q00610|CLTC	LudwigNR_Q213_generic_forward.fasta	187895	1	38	41	41	0.0243	0.311
Final version of leukaemia and breast cancer derived MPs	VLB-MP-1	BioSample 1	20140426-VLBMPs-Set1-4 (Vlb-set1-4)	Cluster of Guanine nucleotide-binding protein G(i) subunit alpha-2 Tax_Id=9606 [Homo sapiens] (sp|P04899|GNAI2)	Isoform 3 of Guanine nucleotide-binding protein G(s) subunit alpha isoforms short Tax_Id=9606 [Homo sapiens]	sp|P63092-3|GNAS	LudwigNR_Q213_generic_forward.fasta	44180	0.003	0	0	1	0.000592	0.029
Final version of leukaemia and breast cancer derived MPs	VLB-MP-1	BioSample 1	20140426-VLBMPs-Set1-4 (Vlb-set1-4)	Cluster of Putative uncharacterized protein DKFZp686M088 Tax_Id=9606 [Homo sapiens] (DKFZp686M088)	Isoform B of Plasma membrane calcium-transporting ATPase 1 Tax_Id=9606 [Homo sapiens]	sp|P20020-3|ATP2B1,sp|P20020-6|ATP2B1	LudwigNR_Q213_generic_forward.fasta	134689	1	3	3	7	0.00414	0.0787
Final version of leukaemia and breast cancer derived MPs	VLB-MP-1	BioSample 1	20140426-VLBMPs-Set1-4 (Vlb-set1-4)	Cluster of Neutral amino acid transporter A Tax_Id=9606 [Homo sapiens] (sp|P43007|SLC1A4)	Neutral amino acid transporter A Tax_Id=9606 [Homo sapiens]	sp|P43007|SLC1A4,tr|B2R7N6|cDNA,	LudwigNR_Q213_generic_forward.fasta	55724.4	1	4	4	5	0.00296	0.148
Final version of leukaemia and breast cancer derived MPs	VLB-MP-1	BioSample 1	20140426-VLBMPs-Set1-4 (Vlb-set1-4)	Cluster of 60S ribosomal protein L5 Tax_Id=9606 [Homo sapiens] (sp|P46777|RPL5)	60S ribosomal protein L5 Tax_Id=9606 [Homo sapiens]	sp|P46777|RPL5,tr|B3KTM6|RPL5	LudwigNR_Q213_generic_forward.fasta	34363.5	1	1	1	1	0.000592	0.0404
Final version of leukaemia and breast cancer derived MPs	VLB-MP-1	BioSample 1	20140426-VLBMPs-Set1-4 (Vlb-set1-4)	Cluster of Neuroblast differentiation-associated protein AHNAK Tax_Id=9606 [Homo sapiens] (AHNAK)	Neuroblast differentiation-associated protein AHNAK Tax_Id=9606 [Homo sapiens]	AHNAK	LudwigNR_Q213_generic_forward.fasta	629104	0.998	1	1	1	0.000592	0.00187
Final version of leukaemia and breast cancer derived MPs	VLB-MP-1	BioSample 1	20140426-VLBMPs-Set1-4 (Vlb-set1-4)	Cluster of Ras GTPase-activating-like protein IQGAP2 Tax_Id=9606 [Homo sapiens] (sp|Q13576|IQGAP2)	Ras GTPase-activating-like protein IQGAP2 Tax_Id=9606 [Homo sapiens]	sp|Q13576|IQGAP2	LudwigNR_Q213_generic_forward.fasta	180584	1	4	4	33	0.0195	0.288
Final version of leukaemia and breast cancer derived MPs	VLB-MP-1	BioSample 1	20140426-VLBMPs-Set1-4 (Vlb-set1-4)	Cluster of ATP-dependent RNA helicase A Tax_Id=9606 [Homo sapiens] (sp|Q08211|DHX9)	ATP-dependent RNA helicase A Tax_Id=9606 [Homo sapiens]	sp|Q08211|DHX9	LudwigNR_Q213_generic_forward.fasta	140962	0.999	1	2	2	0.00118	0.0126
Final version of leukaemia and breast cancer derived MPs	VLB-MP-1	BioSample 1	20140426-VLBMPs-Set1-4 (Vlb-set1-4)	Cluster of sensitive element binding protein-1 n=1 Tax_Id=9606 [Homo sapiens] (Nuclease)	ens|ENSP00000361621|ENSG00000065978 transcript:ENST00000318612 gene_biotype:protein_coding transcript_biotype:protein_coding n=1 Tax_Id=9606 [Homo sapiens]	ENSP00000361621,Nuclease	LudwigNR_Q213_generic_forward.fasta	0	0.039	0	0	0	0	0
Final version of leukaemia and breast cancer derived MPs	VLB-MP-1	BioSample 1	20140426-VLBMPs-Set1-4 (Vlb-set1-4)	Cluster of Isoform 2 of Receptor-type tyrosine-protein phosphatase F Tax_Id=9606 [Homo sapiens] (sp|P10586-2|PTPRF)	Isoform 2 of Receptor-type tyrosine-protein phosphatase F Tax_Id=9606 [Homo sapiens]	sp|P10586-2|PTPRF,sp|P10586|PTPRF	LudwigNR_Q213_generic_forward.fasta	211686	0.703	1	1	1	0.000592	0.00738
Final version of leukaemia and breast cancer derived MPs	VLB-MP-1	BioSample 1	20140426-VLBMPs-Set1-4 (Vlb-set1-4)	Cluster of Isoform 3 of Ras-related protein Rap-1b Tax_Id=9606 [Homo sapiens] (sp|P61224-3|RAP1B)	Ras-related protein Rap-1A Tax_Id=9606 [Homo sapiens]	RAP1A,RAP1A,	LudwigNR_Q213_generic_forward.fasta	20987.3	0.025	0	0	1	0.000592	0.0652
Final version of leukaemia and breast cancer derived MPs	VLB-MP-1	BioSample 1	20140426-VLBMPs-Set1-4 (Vlb-set1-4)	Cluster of Eukaryotic translation initiation factor 3 Tax_Id=9606 [Homo sapiens] (eIF3a)	Eukaryotic translation initiation factor 3 Tax_Id=9606 [Homo sapiens]	eIF3a,sp|Q14152|EIF3A,tr|Q24JU4|EIF3A	LudwigNR_Q213_generic_forward.fasta	166575	1	4	4	4	0.00237	0.0376
Final version of leukaemia and breast cancer derived MPs	VLB-MP-1	BioSample 1	20140426-VLBMPs-Set1-4 (Vlb-set1-4)	Cluster of Phosphatidylinositol 4-kinase alpha Tax_Id=9606 [Homo sapiens] (sp|P42356|PI4KA)	Phosphatidylinositol 4-kinase alpha Tax_Id=9606 [Homo sapiens]	sp|P42356|PI4KA,tr|B4DYG5|cDNA,tr|J3KN10|PI4KA	LudwigNR_Q213_generic_forward.fasta	231327	0.964	1	1	1	0.000592	0.00636
Final version of leukaemia and breast cancer derived MPs	VLB-MP-1	BioSample 1	20140426-VLBMPs-Set1-4 (Vlb-set1-4)	Cluster of FLJ11352 fis, clone HEMBA1000020, highly similar to Tubulin beta-2C chain n=1 Tax_Id=9606 [Homo sapiens] (tr|B3KML9|cDNA)	Tubulin beta-2A chain Tax_Id=9606 [Homo sapiens]	TUBB2A,TUBB2B	LudwigNR_Q213_generic_forward.fasta	49907.1	0.943	0	0	8	0.00473	0.182
Final version of leukaemia and breast cancer derived MPs	VLB-MP-1	BioSample 1	20140426-VLBMPs-Set1-4 (Vlb-set1-4)	Cluster of Pyruvate kinase isozymes M1/M2 Tax_Id=9606 [Homo sapiens] (sp|P14618|PKM)	Pyruvate kinase isozymes M1/M2 Tax_Id=9606 [Homo sapiens]	sp|P14618|PKM	LudwigNR_Q213_generic_forward.fasta	57937.5	1	5	6	6	0.00355	0.149
Final version of leukaemia and breast cancer derived MPs	VLB-MP-1	BioSample 1	20140426-VLBMPs-Set1-4 (Vlb-set1-4)	Cluster of L-lactate dehydrogenase A chain n=2 Tax_Id=9606 [Homo sapiens] (sp|P00338|LDHA)	L-lactate dehydrogenase A chain Tax_Id=9606 [Homo sapiens]	sp|P00338|LDHA	LudwigNR_Q213_generic_forward.fasta	36689.2	1	2	2	2	0.00118	0.0813
Final version of leukaemia and breast cancer derived MPs	VLB-MP-1	BioSample 1	20140426-VLBMPs-Set1-4 (Vlb-set1-4)	Cluster of Ras-related protein Rab-10 Tax_Id=9606 [Homo sapiens] (RAB10)	transcript:ENST00000559006 gene_biotype:protein_coding transcript_biotype:protein_coding Tax_Id=9606 [Homo sapiens]	ens|ENSP00000453982|ENSG00000166128,sp|Q92930|RAB8B	LudwigNR_Q213_generic_forward.fasta	23585.9	0.964	1	1	1	0.000592	0.0745
Final version of leukaemia and breast cancer derived MPs	VLB-MP-1	BioSample 1	20140426-VLBMPs-Set1-4 (Vlb-set1-4)	Cluster of sp|CON_P04264|K2C1_HUMAN Keratin, type II cytoskeletal 1 OS=Homo sapiens GN=KRT1 PE=1 SV=6 (CON_P04264)	sp|CON_P04264|K2C1_HUMAN Keratin, type II cytoskeletal 1 OS=Homo sapiens GN=KRT1 PE=1 SV=6	CON_P04264,sp|P04264|KRT1,tr|H6VRF8|KRT1,tr|H6VRG0|KRT1,tr|H6VRG1|KRT1,tr|H6VRG3|KRT1	,LudwigNR_Q213_generic_forward.fasta	18	1	9	9	11	0.00651	NaN%
Final version of leukaemia and breast cancer derived MPs	VLB-MP-1	BioSample 1	20140426-VLBMPs-Set1-4 (Vlb-set1-4)	Cluster of CAD protein Tax_Id=9606 [Homo sapiens] (sp|P27708|CAD)	CAD protein Tax_Id=9606 [Homo sapiens]	sp|P27708|CAD,tr|F8VPD4|CAD	LudwigNR_Q213_generic_forward.fasta	242982	1	4	4	4	0.00237	0.0234
Final version of leukaemia and breast cancer derived MPs	VLB-MP-1	BioSample 1	20140426-VLBMPs-Set1-4 (Vlb-set1-4)	Cluster of Ras-related protein Rab-10 Tax_Id=9606 [Homo sapiens] (RAB10)	Ras-related protein Rab-10 Tax_Id=9606 [Homo sapiens]	RAB10	LudwigNR_Q213_generic_forward.fasta	22542.1	0.964	1	1	1	0.000592	0.055
Final version of leukaemia and breast cancer derived MPs	VLB-MP-1	BioSample 1	20140426-VLBMPs-Set1-4 (Vlb-set1-4)	Cluster of Transmembrane emp24 domain-containing protein 10 Tax_Id=9606 [Homo sapiens] (sp|P49755|TMED10)	Transmembrane emp24 domain-containing protein 10 Tax_Id=9606 [Homo sapiens]	sp|P49755|TMED10	LudwigNR_Q213_generic_forward.fasta	24977.5	0.999	1	1	2	0.00118	0.0913
Final version of leukaemia and breast cancer derived MPs	VLB-MP-1	BioSample 1	20140426-VLBMPs-Set1-4 (Vlb-set1-4)	Cluster of Peroxisome proliferator activated receptor interacting complex protein Tax_Id=9606 [Homo sapiens] (PRIC295)	Peroxisome proliferator activated receptor interacting complex protein Tax_Id=9606 [Homo sapiens]	PRIC295	LudwigNR_Q213_generic_forward.fasta	292750	0.835	1	1	1	0.000592	0.00524
Final version of leukaemia and breast cancer derived MPs	VLB-MP-1	BioSample 1	20140426-VLBMPs-Set1-4 (Vlb-set1-4)	Cluster of Myosin-9 Tax_Id=9606 [Homo sapiens] (sp|P35579|MYH9)	Myosin-9 Tax_Id=9606 [Homo sapiens]	sp|P35579|MYH9	LudwigNR_Q213_generic_forward.fasta	226538	1	58	65	76	0.045	0.403
Final version of leukaemia and breast cancer derived MPs	VLB-MP-1	BioSample 1	20140426-VLBMPs-Set1-4 (Vlb-set1-4)	Cluster of Isoform 2 of Filamin-C Tax_Id=9606 [Homo sapiens] (sp|Q14315-2|FLNC)	Isoform 2 of Filamin-C Tax_Id=9606 [Homo sapiens]	sp|Q14315-2|FLNC,sp|Q14315|FLNC	LudwigNR_Q213_generic_forward.fasta	287274	0.025	0	0	1	0.000592	0.00409
Final version of leukaemia and breast cancer derived MPs	VLB-MP-1	BioSample 1	20140426-VLBMPs-Set1-4 (Vlb-set1-4)	Cluster of Guanine nucleotide-binding protein G(i) subunit alpha-2 Tax_Id=9606 [Homo sapiens] (sp|P04899|GNAI2)	Isoform Gnas-2 of Guanine nucleotide-binding protein G(s) subunit alpha isoforms short Tax_Id=9606 [Homo sapiens]	sp|P63092-2|GNAS,sp|Q5JWF2-2|GNAS	LudwigNR_Q213_generic_forward.fasta	109628	0.003	0	0	1	0.000592	0.0289
Final version of leukaemia and breast cancer derived MPs	VLB-MP-1	BioSample 1	20140426-VLBMPs-Set1-4 (Vlb-set1-4)	Cluster of Isoform 2 of Kinesin-like protein KIF23 Tax_Id=9606 [Homo sapiens] (sp|Q02241-2|KIF23)	Kinesin-like protein KIF23 Tax_Id=9606 [Homo sapiens]	sp|Q02241|KIF23	LudwigNR_Q213_generic_forward.fasta	110059	0.065	0	0	1	0.000592	0.0135
Final version of leukaemia and breast cancer derived MPs	VLB-MP-1	BioSample 1	20140426-VLBMPs-Set1-4 (Vlb-set1-4)	Cluster of Histone H2A type 2-A Tax_Id=9606 [Homo sapiens] (HIST2H2AA3)	Histone H2A type 1-C Tax_Id=9606 [Homo sapiens]	HIST1H2AC	LudwigNR_Q213_generic_forward.fasta	14106	0.018	0	0	1	0.000592	0.146
Final version of leukaemia and breast cancer derived MPs	VLB-MP-1	BioSample 1	20140426-VLBMPs-Set1-4 (Vlb-set1-4)	Cluster of Histone H2A type 2-A Tax_Id=9606 [Homo sapiens] (HIST2H2AA3)	Histone H2A type 1-A Tax_Id=9606 [Homo sapiens]	HIST1H2AA	LudwigNR_Q213_generic_forward.fasta	14234.2	0.046	0	0	1	0.000592	0.145
Final version of leukaemia and breast cancer derived MPs	VLB-MP-1	BioSample 1	20140426-VLBMPs-Set1-4 (Vlb-set1-4)	Cluster of Isoform 2 of Filamin-B Tax_Id=9606 [Homo sapiens] (sp|O75369-2|FLNB)	Isoform 2 of Filamin-B Tax_Id=9606 [Homo sapiens]	sp|O75369-2|FLNB,sp|O75369-8|FLNB,sp|O75369-9|FLNB,sp|O75369|FLNB	LudwigNR_Q213_generic_forward.fasta	275663	1	11	11	12	0.0071	0.0764
Final version of leukaemia and breast cancer derived MPs	VLB-MP-1	BioSample 1	20140426-VLBMPs-Set1-4 (Vlb-set1-4)	Cluster of Histone H3.2 Tax_Id=9606 [Homo sapiens] (HIST2H3A)	Histone H3.2 Tax_Id=9606 [Homo sapiens]	HIST2H3A	LudwigNR_Q213_generic_forward.fasta	15388.7	0.119	0	0	0	0	0
Final version of leukaemia and breast cancer derived MPs	VLB-MP-1	BioSample 1	20140426-VLBMPs-Set1-4 (Vlb-set1-4)	Cluster of Isoform 2 of Heat shock protein HSP 90-alpha Tax_Id=9606 [Homo sapiens] (sp|P07900-2|HSP90AA1)	Heat shock protein HSP 90-beta Tax_Id=9606 [Homo sapiens]	HSP90AB1	LudwigNR_Q213_generic_forward.fasta	83267.3	0.522	0	0	2	0.00118	0.0373
Final version of leukaemia and breast cancer derived MPs	VLB-MP-1	BioSample 1	20140426-VLBMPs-Set1-4 (Vlb-set1-4)	Cluster of Dedicator of cytokinesis protein 2 Tax_Id=9606 [Homo sapiens] (sp|Q92608|DOCK2)	Dedicator of cytokinesis protein 2 Tax_Id=9606 [Homo sapiens]	sp|Q92608|DOCK2	LudwigNR_Q213_generic_forward.fasta	211956	1	16	21	21	0.0124	0.123
Final version of leukaemia and breast cancer derived MPs	VLB-MP-1	BioSample 1	20140426-VLBMPs-Set1-4 (Vlb-set1-4)	Cluster of sp|CON_P13645|K1C10_HUMAN Keratin, type I cytoskeletal 10 OS=Homo sapiens GN=KRT10 PE=1 SV=5 (CON_P13645)	sp|CON_P13645|K1C10_HUMAN Keratin, type I cytoskeletal 10 OS=Homo sapiens GN=KRT10 PE=1 SV=5	CON_P13645,KRT10	,LudwigNR_Q213_generic_forward.fasta	18	1	2	2	2	0.00118	NaN%
Final version of leukaemia and breast cancer derived MPs	VLB-MP-1	BioSample 1	20140426-VLBMPs-Set1-4 (Vlb-set1-4)	Cluster of Ras GTPase-activating-like protein IQGAP3 Tax_Id=9606 [Homo sapiens] (tr|F2Z2E2|IQGAP3)	Ras GTPase-activating-like protein IQGAP3 Tax_Id=9606 [Homo sapiens]	tr|F2Z2E2|IQGAP3	LudwigNR_Q213_generic_forward.fasta	179487	0.989	1	1	3	0.00178	0.0309
Final version of leukaemia and breast cancer derived MPs	VLB-MP-1	BioSample 1	20140426-VLBMPs-Set1-4 (Vlb-set1-4)	Cluster of transcript:ENST00000530601 gene_biotype:protein_coding transcript_biotype:protein_coding Tax_Id=9606 [Homo sapiens] (ens|ENSP00000433788|ENSG00000085117)	transcript:ENST00000530601 gene_biotype:protein_coding transcript_biotype:protein_coding Tax_Id=9606 [Homo sapiens]	ens|ENSP00000433788|ENSG00000085117,sp|P27701-2|CD82,sp|P27701|CD82	LudwigNR_Q213_generic_forward.fasta	26818	1	2	3	3	0.00178	0.0892
Final version of leukaemia and breast cancer derived MPs	VLB-MP-1	BioSample 1	20140426-VLBMPs-Set1-4 (Vlb-set1-4)	Cluster of FLJ79260, highly similar to Actin, cytoplasmic 2 Tax_Id=9606 [Homo sapiens] (tr|B7ZAP6|cDNA,)	FLJ79260, highly similar to Actin, cytoplasmic 2 Tax_Id=9606 [Homo sapiens]	tr|B7ZAP6|cDNA,	LudwigNR_Q213_generic_forward.fasta	33102.2	0.914	0	0	6	0.00355	0.299
Final version of leukaemia and breast cancer derived MPs	VLB-MP-1	BioSample 1	20140426-VLBMPs-Set1-4 (Vlb-set1-4)	Cluster of FLJ90452 fis, clone NT2RP3001475, highly similar to Splicing factor 3B subunit 3 Tax_Id=9606 [Homo sapiens] (tr|B3KQH1|cDNA)	FLJ90452 fis, clone NT2RP3001475, highly similar to Splicing factor 3B subunit 3 Tax_Id=9606 [Homo sapiens]	tr|B3KQH1|cDNA	LudwigNR_Q213_generic_forward.fasta	99922.7	0.835	1	1	1	0.000592	0.0134
Final version of leukaemia and breast cancer derived MPs	VLB-MP-1	BioSample 1	20140426-VLBMPs-Set1-4 (Vlb-set1-4)	Cluster of Leukosialin Tax_Id=9606 [Homo sapiens] (SPN)	Leukosialin Tax_Id=9606 [Homo sapiens]	SPN	LudwigNR_Q213_generic_forward.fasta	40321.6	0.085	0	0	0	0	0
Final version of leukaemia and breast cancer derived MPs	VLB-MP-1	BioSample 1	20140426-VLBMPs-Set1-4 (Vlb-set1-4)	Cluster of Transmembrane 4 superfamily member 2 Tax_Id=9606 [Homo sapiens] (TM4SF2)	Transmembrane 4 superfamily member 2 Tax_Id=9606 [Homo sapiens]	TM4SF2,sp|P41732|TSPAN7,tr|B4DDG0|TSPAN7,tr|B4DEA5|TSPAN7,tr|B4DEB8|TSPAN7,tr|B4E171|Uncharacterized	LudwigNR_Q213_generic_forward.fasta	27574.6	1	2	2	2	0.00118	0.0984
Final version of leukaemia and breast cancer derived MPs	VLB-MP-1	BioSample 1	20140426-VLBMPs-Set1-4 (Vlb-set1-4)	Cluster of Isoform 2 of 4F2 cell-surface antigen heavy chain Tax_Id=9606 [Homo sapiens] (sp|P08195-2|SLC3A2)	Isoform 2 of 4F2 cell-surface antigen heavy chain Tax_Id=9606 [Homo sapiens]	sp|P08195-2|SLC3A2,sp|P08195-3|SLC3A2,sp|P08195-4|SLC3A2,sp|P08195|SLC3A2,tr|F5GZS6|SLC3A2,tr|J3KPF3|SLC3A2	LudwigNR_Q213_generic_forward.fasta	57947.4	1	9	9	9	0.00533	0.242
Final version of leukaemia and breast cancer derived MPs	VLB-MP-1	BioSample 1	20140426-VLBMPs-Set1-4 (Vlb-set1-4)	Cluster of Isoform 2 of UDP-glucose:glycoprotein glucosyltransferase 1 Tax_Id=9606 [Homo sapiens] (sp|Q9NYU2-2|UGGT1)	Isoform 2 of UDP-glucose:glycoprotein glucosyltransferase 1 Tax_Id=9606 [Homo sapiens]	sp|Q9NYU2-2|UGGT1,sp|Q9NYU2|UGGT1,tr|A8KAK1|cDNA	LudwigNR_Q213_generic_forward.fasta	174982	1	6	6	6	0.00355	0.0516
Final version of leukaemia and breast cancer derived MPs	VLB-MP-1	BioSample 1	20140426-VLBMPs-Set1-4 (Vlb-set1-4)	Cluster of Isoform 2 of Glucose-6-phosphate isomerase Tax_Id=9606 [Homo sapiens] (sp|P06744-2|GPI)	Isoform 2 of Glucose-6-phosphate isomerase Tax_Id=9606 [Homo sapiens]	sp|P06744-2|GPI,tr|B4DE36|Glucose-6-phosphate	LudwigNR_Q213_generic_forward.fasta	64325.9	0.964	1	1	1	0.000592	0.0264
Final version of leukaemia and breast cancer derived MPs	VLB-MP-1	BioSample 1	20140426-VLBMPs-Set1-4 (Vlb-set1-4)	Cluster of sensitive element binding protein-1 n=1 Tax_Id=9606 [Homo sapiens] (Nuclease)	Isoform 2 of DNA-binding protein A Tax_Id=9606 [Homo sapiens]	sp|P16989-2|CSDA,sp|P16989-3|CSDA,sp|P16989|CSDA	LudwigNR_Q213_generic_forward.fasta	31946.6	0.04	0	0	0	0	0
Final version of leukaemia and breast cancer derived MPs	VLB-MP-1	BioSample 1	20140426-VLBMPs-Set1-4 (Vlb-set1-4)	Cluster of Isoform 2 of Filamin-A Tax_Id=9606 [Homo sapiens] (sp|P21333-2|FLNA)	Isoform 2 of Filamin-A Tax_Id=9606 [Homo sapiens]	sp|P21333-2|FLNA,sp|P21333|FLNA,tr|Q60FE5|FLNA,tr|Q60FE6|FLNA	LudwigNR_Q213_generic_forward.fasta	280009	1	36	37	38	0.0225	0.23
Final version of leukaemia and breast cancer derived MPs	VLB-MP-1	BioSample 1	20140426-VLBMPs-Set1-4 (Vlb-set1-4)	Cluster of sp|CON_P12763|FETUA_BOVIN Alpha-2-HS-glycoprotein OS=Bos taurus GN=AHSG PE=1 SV=2 (CON_P12763)	sp|CON_P12763|FETUA_BOVIN Alpha-2-HS-glycoprotein OS=Bos taurus GN=AHSG PE=1 SV=2	CON_P12763		18	1	5	5	5	0.00296	NaN%
Final version of leukaemia and breast cancer derived MPs	VLB-MP-1	BioSample 1	20140426-VLBMPs-Set1-4 (Vlb-set1-4)	Cluster of Thrombospondin-1 Tax_Id=9606 [Homo sapiens] (THBS1)	Thrombospondin-1 Tax_Id=9606 [Homo sapiens]	THBS1,tr|B4E3J7|cDNA	LudwigNR_Q213_generic_forward.fasta	129382	0.944	1	1	1	0.000592	0.0103
Final version of leukaemia and breast cancer derived MPs	VLB-MP-1	BioSample 1	20140426-VLBMPs-Set1-4 (Vlb-set1-4)	Cluster of Heat shock cognate 71 kDa protein Tax_Id=9606 [Homo sapiens] (sp|P11142|HSPA8)	Heat shock cognate 71 kDa protein Tax_Id=9606 [Homo sapiens]	sp|P11142|HSPA8	LudwigNR_Q213_generic_forward.fasta	70899.8	0.105	0	0	1	0.000592	0.0201
Final version of leukaemia and breast cancer derived MPs	VLB-MP-1	BioSample 1	20140426-VLBMPs-Set1-4 (Vlb-set1-4)	Cluster of Spectrin beta chain, non-erythrocytic 1 Tax_Id=9606 [Homo sapiens] (sp|Q01082|SPTBN1)	Isoform 2 of Spectrin beta chain, non-erythrocytic 1 Tax_Id=9606 [Homo sapiens]	sp|Q01082-3|SPTBN1	LudwigNR_Q213_generic_forward.fasta	251402	1	1	1	36	0.0213	0.228
Final version of leukaemia and breast cancer derived MPs	VLB-MP-1	BioSample 1	20140426-VLBMPs-Set1-4 (Vlb-set1-4)	Cluster of Fatty acid synthase Tax_Id=9606 [Homo sapiens] (FASN)	Fatty acid synthase Tax_Id=9606 [Homo sapiens]	FASN	LudwigNR_Q213_generic_forward.fasta	273427	1	7	7	7	0.00414	0.0434
Final version of leukaemia and breast cancer derived MPs	VLB-MP-1	BioSample 1	20140426-VLBMPs-Set1-4 (Vlb-set1-4)	Cluster of Histone H2A type 2-A Tax_Id=9606 [Homo sapiens] (HIST2H2AA3)	Histone H2A type 2-A Tax_Id=9606 [Homo sapiens]	HIST2H2AA3,HIST2H2AC	LudwigNR_Q213_generic_forward.fasta	14096	0.046	0	0	1	0.000592	0.146
Final version of leukaemia and breast cancer derived MPs	VLB-MP-1	BioSample 1	20140426-VLBMPs-Set1-4 (Vlb-set1-4)	Cluster of Isoform 2 of Integrin alpha-L Tax_Id=9606 [Homo sapiens] (sp|P20701-2|ITGAL)	Isoform 2 of Integrin alpha-L Tax_Id=9606 [Homo sapiens]	sp|P20701-2|ITGAL,sp|P20701-3|ITGAL,sp|P20701|ITGAL	LudwigNR_Q213_generic_forward.fasta	134429	0.669	1	1	1	0.000592	0.0114
Final version of leukaemia and breast cancer derived MPs	VLB-MP-1	BioSample 1	20140426-VLBMPs-Set1-4 (Vlb-set1-4)	Cluster of Isoform 2 of Plectin Tax_Id=9606 [Homo sapiens] (sp|Q15149-2|PLEC)	Isoform 2 of Plectin Tax_Id=9606 [Homo sapiens]	sp|Q15149-2|PLEC,sp|Q15149-3|PLEC,sp|Q15149-4|PLEC,sp|Q15149-5|PLEC,sp|Q15149-6|PLEC,sp|Q15149-7|PLEC,sp|Q15149-8|PLEC,sp|Q15149-9|PLEC,sp|Q15149|PLEC	LudwigNR_Q213_generic_forward.fasta	518467	1	3	3	3	0.00178	0.0107
Final version of leukaemia and breast cancer derived MPs	VLB-MP-1	BioSample 1	20140426-VLBMPs-Set1-4 (Vlb-set1-4)	Cluster of FLJ79260, highly similar to Actin, cytoplasmic 2 Tax_Id=9606 [Homo sapiens] (tr|B7ZAP6|cDNA,)	Actin, alpha skeletal muscle Tax_Id=9606 [Homo sapiens]	tr|A6NL76|ACTA1	LudwigNR_Q213_generic_forward.fasta	32275.5	0.659	0	0	5	0.00296	0.131
Final version of leukaemia and breast cancer derived MPs	VLB-MP-1	BioSample 1	20140426-VLBMPs-Set1-4 (Vlb-set1-4)	Cluster of Isoform 2 of Kinesin-like protein KIF23 Tax_Id=9606 [Homo sapiens] (sp|Q02241-2|KIF23)	Isoform 2 of Kinesin-like protein KIF23 Tax_Id=9606 [Homo sapiens]	sp|Q02241-2|KIF23	LudwigNR_Q213_generic_forward.fasta	98106.1	0.068	0	0	1	0.000592	0.0152
Final version of leukaemia and breast cancer derived MPs	VLB-MP-1	BioSample 1	20140426-VLBMPs-Set1-4 (Vlb-set1-4)	Cluster of Inter-alpha-trypsin inhibitor heavy chain H2 Tax_Id=9606 [Homo sapiens] (sp|P19823|ITIH2)	Inter-alpha-trypsin inhibitor heavy chain H2 Tax_Id=9606 [Homo sapiens]	sp|P19823|ITIH2,tr|A2RTY6|ITIH2,tr|D3DRR6|ITIH2,tr|Q5T985|ITIH2	LudwigNR_Q213_generic_forward.fasta	106466	0.998	2	2	2	0.00118	0.0275
Final version of leukaemia and breast cancer derived MPs	VLB-MP-1	BioSample 1	20140426-VLBMPs-Set1-4 (Vlb-set1-4)	Cluster of Isoform 2 of Solute carrier family 12 member 2 Tax_Id=9606 [Homo sapiens] (sp|P55011-3|SLC12A2)	Isoform 2 of Solute carrier family 12 member 2 Tax_Id=9606 [Homo sapiens]	sp|P55011-3|SLC12A2,sp|P55011|SLC12A2,tr|B7ZM24|SLC12A2,tr|G3XAL9|SLC12A2	LudwigNR_Q213_generic_forward.fasta	129684	1	2	2	2	0.00118	0.0184
Final version of leukaemia and breast cancer derived MPs	VLB-MP-1	BioSample 1	20140426-VLBMPs-Set1-4 (Vlb-set1-4)	Cluster of Glyceraldehyde-3-phosphate dehydrogenase Tax_Id=9606 [Homo sapiens] (sp|P04406|GAPDH)	sp|CON_P10096|G3P_BOVIN Glyceraldehyde-3-phosphate dehydrogenase OS=Bos taurus GN=GAPDH PE=1 SV=4	CON_P10096		0	0.012	0	0	1	0.000592	0
Final version of leukaemia and breast cancer derived MPs	VLB-MP-1	BioSample 1	20140426-VLBMPs-Set1-4 (Vlb-set1-4)	Cluster of Moesin Tax_Id=9606 [Homo sapiens] (MSN)	Moesin Tax_Id=9606 [Homo sapiens]	MSN	LudwigNR_Q213_generic_forward.fasta	67821.8	1	2	2	3	0.00178	0.0711
Final version of leukaemia and breast cancer derived MPs	VLB-MP-1	BioSample 1	20140426-VLBMPs-Set1-4 (Vlb-set1-4)	Cluster of Calreticulin Tax_Id=9606 [Homo sapiens] (CALR)	Calreticulin Tax_Id=9606 [Homo sapiens]	CALR	LudwigNR_Q213_generic_forward.fasta	48142.9	0.964	1	1	1	0.000592	0.0336
Final version of leukaemia and breast cancer derived MPs	VLB-MP-1	BioSample 1	20140426-VLBMPs-Set1-4 (Vlb-set1-4)	Cluster of ATP synthase subunit alpha, mitochondrial Tax_Id=9606 [Homo sapiens] (sp|P25705|ATP5A1)	ATP synthase subunit alpha, mitochondrial Tax_Id=9606 [Homo sapiens]	sp|P25705|ATP5A1	LudwigNR_Q213_generic_forward.fasta	59752.1	1	3	3	3	0.00178	0.105
Final version of leukaemia and breast cancer derived MPs	VLB-MP-1	BioSample 1	20140426-VLBMPs-Set1-4 (Vlb-set1-4)	Cluster of Isoform Short of Heterogeneous nuclear ribonucleoprotein U Tax_Id=9606 [Homo sapiens] (sp|Q00839-2|HNRNPU)	Isoform Short of Heterogeneous nuclear ribonucleoprotein U Tax_Id=9606 [Homo sapiens]	sp|Q00839-2|HNRNPU,sp|Q00839|HNRNPU,tr|B4DLR3|cDNA	LudwigNR_Q213_generic_forward.fasta	88980.3	0	0	0	0	0	0
Final version of leukaemia and breast cancer derived MPs	VLB-MP-1	BioSample 1	20140426-VLBMPs-Set1-4 (Vlb-set1-4)	Cluster of FLJ11352 fis, clone HEMBA1000020, highly similar to Tubulin beta-2C chain n=1 Tax_Id=9606 [Homo sapiens] (tr|B3KML9|cDNA)	Tubulin beta chain Tax_Id=9606 [Homo sapiens]	tr|E9PBJ4|TUBB	LudwigNR_Q213_generic_forward.fasta	27435.9	0.982	0	0	8	0.00473	0.465
Final version of leukaemia and breast cancer derived MPs	VLB-MP-1	BioSample 1	20140426-VLBMPs-Set1-4 (Vlb-set1-4)	Cluster of Isoform 2 of DNA topoisomerase 2-alpha Tax_Id=9606 [Homo sapiens] (sp|P11388-2|TOP2A)	Isoform 2 of DNA topoisomerase 2-alpha Tax_Id=9606 [Homo sapiens]	sp|P11388-2|TOP2A,sp|P11388-3|TOP2A,sp|P11388|TOP2A	LudwigNR_Q213_generic_forward.fasta	177507	1	1	1	3	0.00178	0.0231
Final version of leukaemia and breast cancer derived MPs	VLB-MP-1	BioSample 1	20140426-VLBMPs-Set1-4 (Vlb-set1-4)	Cluster of 60S ribosomal protein L3 Tax_Id=9606 [Homo sapiens] (sp|P39023|RPL3)	60S ribosomal protein L3 Tax_Id=9606 [Homo sapiens]	sp|P39023|RPL3,tr|Q96QL0|RPL3	LudwigNR_Q213_generic_forward.fasta	46109.5	1	4	5	5	0.00296	0.146
Final version of leukaemia and breast cancer derived MPs	VLB-MP-1	BioSample 1	20140426-VLBMPs-Set1-4 (Vlb-set1-4)	Cluster of TNF receptor-associated protein 1 Tax_Id=9606 [Homo sapiens] (tr|Q5CAQ4|TRAP1)	Heat shock protein 75 kDa, mitochondrial Tax_Id=9606 [Homo sapiens]	sp|Q12931|TRAP1,tr|B4DR68|cDNA,tr|F5H897|TRAP1	LudwigNR_Q213_generic_forward.fasta	80112.9	0.001	0	0	1	0.000592	0.0199
Final version of leukaemia and breast cancer derived MPs	VLB-MP-1	BioSample 1	20140426-VLBMPs-Set1-4 (Vlb-set1-4)	Cluster of Dolichyl-diphosphooligosaccharide--protein glycosyltransferase subunit 1 Tax_Id=9606 [Homo sapiens] (sp|P04843|RPN1)	Dolichyl-diphosphooligosaccharide--protein glycosyltransferase subunit 1 Tax_Id=9606 [Homo sapiens]	sp|P04843|RPN1	LudwigNR_Q213_generic_forward.fasta	68571	1	1	1	1	0.000592	0.0198
Final version of leukaemia and breast cancer derived MPs	VLB-MP-1	BioSample 1	20140426-VLBMPs-Set1-4 (Vlb-set1-4)	Cluster of Spectrin alpha chain, non-erythrocytic 1 Tax_Id=9606 [Homo sapiens] (sp|Q13813|SPTAN1)	Spectrin alpha chain, non-erythrocytic 1 Tax_Id=9606 [Homo sapiens]	sp|Q13813|SPTAN1	LudwigNR_Q213_generic_forward.fasta	284543	1	38	38	38	0.0225	0.226
Final version of leukaemia and breast cancer derived MPs	VLB-MP-1	BioSample 1	20140426-VLBMPs-Set1-4 (Vlb-set1-4)	Cluster of Elongation factor 2 Tax_Id=9606 [Homo sapiens] (EEF2)	Elongation factor 2 Tax_Id=9606 [Homo sapiens]	EEF2	LudwigNR_Q213_generic_forward.fasta	95340.1	0.72	1	1	1	0.000592	0.0152
Final version of leukaemia and breast cancer derived MPs	VLB-MP-1	BioSample 1	20140426-VLBMPs-Set1-4 (Vlb-set1-4)	Cluster of Cullin-associated NEDD8-dissociated protein 1 Tax_Id=9606 [Homo sapiens] (sp|Q86VP6|CAND1)	Cullin-associated NEDD8-dissociated protein 1 Tax_Id=9606 [Homo sapiens]	sp|Q86VP6|CAND1,tr|A8K8U1|cDNA	LudwigNR_Q213_generic_forward.fasta	136381	0	0	0	0	0	0
Final version of leukaemia and breast cancer derived MPs	VLB-MP-1	BioSample 1	20140426-VLBMPs-Set1-4 (Vlb-set1-4)	Cluster of Coronin-1A Tax_Id=9606 [Homo sapiens] (sp|P31146|CORO1A)	Coronin-1A Tax_Id=9606 [Homo sapiens]	sp|P31146|CORO1A	LudwigNR_Q213_generic_forward.fasta	51026.1	0.881	1	1	1	0.000592	0.0217
Final version of leukaemia and breast cancer derived MPs	VLB-MP-1	BioSample 1	20140426-VLBMPs-Set1-4 (Vlb-set1-4)	Cluster of T-cell surface glycoprotein CD4 Tax_Id=9606 [Homo sapiens] (sp|P01730|CD4)	T-cell surface glycoprotein CD4 Tax_Id=9606 [Homo sapiens]	sp|P01730|CD4	LudwigNR_Q213_generic_forward.fasta	51111.3	0.964	1	1	1	0.000592	0.0284
Final version of leukaemia and breast cancer derived MPs	VLB-MP-1	BioSample 1	20140426-VLBMPs-Set1-4 (Vlb-set1-4)	Cluster of ATP synthase subunit beta, mitochondrial Tax_Id=9606 [Homo sapiens] (sp|P06576|ATP5B)	ATP synthase subunit beta, mitochondrial Tax_Id=9606 [Homo sapiens]	sp|P06576|ATP5B	LudwigNR_Q213_generic_forward.fasta	56560.6	1	8	8	8	0.00473	0.219
Final version of leukaemia and breast cancer derived MPs	VLB-MP-1	BioSample 1	20140426-VLBMPs-Set1-4 (Vlb-set1-4)	Cluster of Isoform 2 of Reticulon-4 Tax_Id=9606 [Homo sapiens] (sp|Q9NQC3-2|RTN4)	Isoform 2 of Reticulon-4 Tax_Id=9606 [Homo sapiens]	sp|Q9NQC3-2|RTN4,sp|Q9NQC3-5|RTN4,sp|Q9NQC3|RTN4,tr|F8W914|RTN4,tr|Q6IPN0|RTN4	LudwigNR_Q213_generic_forward.fasta	40318.7	0.946	1	1	1	0.000592	0.0349
Final version of leukaemia and breast cancer derived MPs	VLB-MP-1	BioSample 1	20140426-VLBMPs-Set1-4 (Vlb-set1-4)	Cluster of Isoform 2 of Secretory carrier-associated membrane protein 3 Tax_Id=9606 [Homo sapiens] (sp|O14828-2|SCAMP3)	Isoform 2 of Secretory carrier-associated membrane protein 3 Tax_Id=9606 [Homo sapiens]	sp|O14828-2|SCAMP3,sp|O14828|SCAMP3	LudwigNR_Q213_generic_forward.fasta	35202.4	0.964	1	1	1	0.000592	0.0498
Final version of leukaemia and breast cancer derived MPs	VLB-MP-1	BioSample 1	20140426-VLBMPs-Set1-4 (Vlb-set1-4)	Cluster of sp|CON_P02070|HBB_BOVIN Hemoglobin subunit beta OS=Bos taurus GN=HBB PE=1 SV=1 (CON_P02070)	sp|CON_P02070|HBB_BOVIN Hemoglobin subunit beta OS=Bos taurus GN=HBB PE=1 SV=1	CON_P02070		18	1	2	2	2	0.00118	NaN%
Final version of leukaemia and breast cancer derived MPs	VLB-MP-1	BioSample 1	20140426-VLBMPs-Set1-4 (Vlb-set1-4)	Cluster of 60 kDa heat shock protein, mitochondrial Tax_Id=9606 [Homo sapiens] (sp|P10809|HSPD1)	60 kDa heat shock protein, mitochondrial Tax_Id=9606 [Homo sapiens]	sp|P10809|HSPD1	LudwigNR_Q213_generic_forward.fasta	61055.7	1	4	5	7	0.00414	0.112
Final version of leukaemia and breast cancer derived MPs	VLB-MP-1	BioSample 1	20140426-VLBMPs-Set1-4 (Vlb-set1-4)	Cluster of Ras GTPase-activating-like protein IQGAP2 Tax_Id=9606 [Homo sapiens] (sp|Q13576|IQGAP2)	FLJ52367, highly similar to Ras GTPase-activating-like protein IQGAP2 Tax_Id=9606 [Homo sapiens]	tr|B7Z7X2|cDNA	LudwigNR_Q213_generic_forward.fasta	43671.9	1	2	2	8	0.00473	0.308
Final version of leukaemia and breast cancer derived MPs	VLB-MP-1	BioSample 1	20140426-VLBMPs-Set1-4 (Vlb-set1-4)	Cluster of Glycogen debranching enzyme Tax_Id=9606 [Homo sapiens] (sp|P35573|AGL)	Glycogen debranching enzyme Tax_Id=9606 [Homo sapiens]	sp|P35573|AGL	LudwigNR_Q213_generic_forward.fasta	174768	1	5	5	5	0.00296	0.0424
Final version of leukaemia and breast cancer derived MPs	VLB-MP-1	BioSample 1	20140426-VLBMPs-Set1-4 (Vlb-set1-4)	Cluster of Tax_Id=9606 [Homo sapiens] (FWP004)	Tax_Id=9606 [Homo sapiens]	FWP004,sp|P40429|RPL13A	LudwigNR_Q213_generic_forward.fasta	23577.9	0.999	1	1	1	0.000592	0.0542
Final version of leukaemia and breast cancer derived MPs	VLB-MP-1	BioSample 1	20140426-VLBMPs-Set1-4 (Vlb-set1-4)	Cluster of Cofilin-1 n=3 Tax_Id=9606 [Homo sapiens] (sp|P23528|CFL1)	Cofilin-1 Tax_Id=9606 [Homo sapiens]	sp|P23528|CFL1,tr|E9PK25|CFL1,tr|G3V1A4|CFL1	LudwigNR_Q213_generic_forward.fasta	18503.2	0.912	1	1	1	0.000592	0.0663
Final version of leukaemia and breast cancer derived MPs	VLB-MP-1	BioSample 1	20140426-VLBMPs-Set1-4 (Vlb-set1-4)	Cluster of FLJ11352 fis, clone HEMBA1000020, highly similar to Tubulin beta-2C chain n=1 Tax_Id=9606 [Homo sapiens] (tr|B3KML9|cDNA)	Tubulin beta-4A chain Tax_Id=9606 [Homo sapiens]	sp|P04350|TUBB4A	LudwigNR_Q213_generic_forward.fasta	49585.5	0.898	0	0	8	0.00473	0.155
Final version of leukaemia and breast cancer derived MPs	VLB-MP-1	BioSample 1	20140426-VLBMPs-Set1-4 (Vlb-set1-4)	Cluster of Tubulin alpha-1A chain n=3 Tax_Id=9606 [Homo sapiens] (sp|Q71U36|TUBA1A)	Tubulin alpha-4A chain Tax_Id=9606 [Homo sapiens]	sp|P68366|TUBA4A,tr|A8MUB1|TUBA4A	LudwigNR_Q213_generic_forward.fasta	49924.6	1	1	1	4	0.00237	0.141
Final version of leukaemia and breast cancer derived MPs	VLB-MP-1	BioSample 1	20140426-VLBMPs-Set1-4 (Vlb-set1-4)	Cluster of Isoform 2 of Anoctamin-6 n=2 Tax_Id=9606 [Homo sapiens] (sp|Q4KMQ2-2|ANO6)	Isoform 2 of Anoctamin-6 Tax_Id=9606 [Homo sapiens]	sp|Q4KMQ2-2|ANO6,sp|Q4KMQ2|ANO6	LudwigNR_Q213_generic_forward.fasta	108437	0.954	1	1	1	0.000592	0.0129
Final version of leukaemia and breast cancer derived MPs	VLB-MP-1	BioSample 1	20140426-VLBMPs-Set1-4 (Vlb-set1-4)	Cluster of Isoform 2 of Neogenin n=1 Tax_Id=9606 [Homo sapiens] (sp|Q92859-2|NEO1)	sp|Q92859-4|NEO1 Isoform 4 of Neogenin n=2 Tax_Id=9606 [Homo sapiens]	Q92859-4,sp|Q92859-2|NEO1,sp|Q92859-3|NEO1,sp|Q92859|NEO1	,LudwigNR_Q213_generic_forward.fasta	154305	1	2	2	2	0.00118	NaN%
Final version of leukaemia and breast cancer derived MPs	VLB-MP-1	BioSample 1	20140426-VLBMPs-Set1-4 (Vlb-set1-4)	Cluster of Isoform 2 of Leucyl-cystinyl aminopeptidase Tax_Id=9606 [Homo sapiens] (sp|Q9UIQ6-2|LNPEP)	Isoform 2 of Leucyl-cystinyl aminopeptidase Tax_Id=9606 [Homo sapiens]	sp|Q9UIQ6-2|LNPEP,sp|Q9UIQ6-3|LNPEP,sp|Q9UIQ6|LNPEP,tr|B2RAK1|cDNA,	LudwigNR_Q213_generic_forward.fasta	115640	1	6	6	6	0.00355	0.0673
Final version of leukaemia and breast cancer derived MPs	VLB-MP-1	BioSample 1	20140426-VLBMPs-Set1-4 (Vlb-set1-4)	Cluster of ADP/ATP translocase 2 Tax_Id=9606 [Homo sapiens] (SLC25A5)	ADP/ATP translocase 3 Tax_Id=9606 [Homo sapiens]	SLC25A6	LudwigNR_Q213_generic_forward.fasta	32867.1	0.999	1	1	4	0.00237	0.178
Final version of leukaemia and breast cancer derived MPs	VLB-MP-1	BioSample 1	20140426-VLBMPs-Set1-4 (Vlb-set1-4)	Cluster of ADP/ATP translocase 2 Tax_Id=9606 [Homo sapiens] (SLC25A5)	ADP/ATP translocase 2 Tax_Id=9606 [Homo sapiens]	SLC25A5	LudwigNR_Q213_generic_forward.fasta	32853.5	1	2	2	5	0.00296	0.211
Final version of leukaemia and breast cancer derived MPs	VLB-MP-1	BioSample 1	20140426-VLBMPs-Set1-4 (Vlb-set1-4)	Cluster of Alpha-enolase Tax_Id=9606 [Homo sapiens] (sp|P06733|ENO1)	Isoform 2 of Beta-enolase Tax_Id=9606 [Homo sapiens]	sp|P13929-2|ENO3,sp|P13929-3|ENO3,sp|P13929|ENO3	LudwigNR_Q213_generic_forward.fasta	44115.8	0.005	0	0	1	0.000592	0.0443
Final version of leukaemia and breast cancer derived MPs	VLB-MP-1	BioSample 1	20140426-VLBMPs-Set1-4 (Vlb-set1-4)	Cluster of Talin-1 Tax_Id=9606 [Homo sapiens] (sp|Q9Y490|TLN1)	Talin-1 Tax_Id=9606 [Homo sapiens]	sp|Q9Y490|TLN1	LudwigNR_Q213_generic_forward.fasta	269765	1	16	16	16	0.00947	0.119
Final version of leukaemia and breast cancer derived MPs	VLB-MP-1	BioSample 1	20140426-VLBMPs-Set1-4 (Vlb-set1-4)	Cluster of Kinesin-like protein KIF14 Tax_Id=9606 [Homo sapiens] (KIF14)	Kinesin-like protein KIF14 Tax_Id=9606 [Homo sapiens]	KIF14	LudwigNR_Q213_generic_forward.fasta	186496	1	10	10	10	0.00592	0.071
Final version of leukaemia and breast cancer derived MPs	VLB-MP-1	BioSample 1	20140426-VLBMPs-Set1-4 (Vlb-set1-4)	Cluster of Rab GDP dissociation inhibitor beta Tax_Id=9606 [Homo sapiens] (sp|P50395|GDI2)	Rab GDP dissociation inhibitor beta Tax_Id=9606 [Homo sapiens]	sp|P50395|GDI2,tr|B4DLV7|cDNA,tr|E7EU23|GDI2	LudwigNR_Q213_generic_forward.fasta	50665.5	0.647	1	1	1	0.000592	0.0427
Final version of leukaemia and breast cancer derived MPs	VLB-MP-1	BioSample 1	20140426-VLBMPs-Set1-4 (Vlb-set1-4)	Cluster of Ras GTPase-activating-like protein IQGAP2 Tax_Id=9606 [Homo sapiens] (sp|Q13576|IQGAP2)	FLJ52376, highly similar to Ras GTPase-activating-like protein IQGAP2 Tax_Id=9606 [Homo sapiens]	tr|B7Z881|cDNA	LudwigNR_Q213_generic_forward.fasta	99431.9	1	2	2	25	0.0148	0.336
Final version of leukaemia and breast cancer derived MPs	VLB-MP-1	BioSample 1	20140426-VLBMPs-Set1-4 (Vlb-set1-4)	Cluster of Isoform 2 of Basigin n=3 Tax_Id=9606 [Homo sapiens] (sp|P35613-2|BSG)	Isoform 2 of Basigin Tax_Id=9606 [Homo sapiens]	sp|P35613-2|BSG,tr|B4DY23|cDNA	LudwigNR_Q213_generic_forward.fasta	29221.1	0.324	0	0	1	0.000592	0.0558
Final version of leukaemia and breast cancer derived MPs	VLB-MP-1	BioSample 1	20140426-VLBMPs-Set1-4 (Vlb-set1-4)	Cluster of Neutral amino acid transporter B(0) Tax_Id=9606 [Homo sapiens] (sp|Q15758|SLC1A5)	FLJ58765, highly similar to Neutral amino acid transporter B(0) Tax_Id=9606 [Homo sapiens]	tr|B4DE27|cDNA	LudwigNR_Q213_generic_forward.fasta	33724.7	0.978	1	1	1	0.000592	0.0639
Final version of leukaemia and breast cancer derived MPs	VLB-MP-1	BioSample 1	20140426-VLBMPs-Set1-4 (Vlb-set1-4)	Cluster of Cytoplasmic dynein 1 heavy chain 1 Tax_Id=9606 [Homo sapiens] (sp|Q14204|DYNC1H1)	Cytoplasmic dynein 1 heavy chain 1 Tax_Id=9606 [Homo sapiens]	sp|Q14204|DYNC1H1	LudwigNR_Q213_generic_forward.fasta	532406	1	2	2	2	0.00118	0.00581
Final version of leukaemia and breast cancer derived MPs	VLB-MP-1	BioSample 1	20140426-VLBMPs-Set1-5 (Vlb-set1-5)	Cluster of Spectrin beta chain, non-erythrocytic 1 Tax_Id=9606 [Homo sapiens] (sp|Q01082|SPTBN1)	Spectrin beta chain, non-erythrocytic 1 Tax_Id=9606 [Homo sapiens]	sp|Q01082|SPTBN1	LudwigNR_Q213_generic_forward.fasta	274613	1	3	3	38	0.0246	0.245
Final version of leukaemia and breast cancer derived MPs	VLB-MP-1	BioSample 1	20140426-VLBMPs-Set1-5 (Vlb-set1-5)	Cluster of Histone H4 Tax_Id=9606 [Homo sapiens] (HIST1H4H)	Histone H4 Tax_Id=9606 [Homo sapiens]	HIST1H4H	LudwigNR_Q213_generic_forward.fasta	11314.6	1	2	2	2	0.00129	0.233
Final version of leukaemia and breast cancer derived MPs	VLB-MP-1	BioSample 1	20140426-VLBMPs-Set1-5 (Vlb-set1-5)	Cluster of transcript:ENST00000359570 gene_biotype:protein_coding transcript_biotype:protein_coding Tax_Id=9606 [Homo sapiens] (ens|ENSP00000352575|ENSG00000168918)	transcript:ENST00000359570 gene_biotype:protein_coding transcript_biotype:protein_coding Tax_Id=9606 [Homo sapiens]	ens|ENSP00000352575|ENSG00000168918,sp|Q92835-2|INPP5D,sp|Q92835|INPP5D	LudwigNR_Q213_generic_forward.fasta	133197	1	2	2	2	0.00129	0.0272
Final version of leukaemia and breast cancer derived MPs	VLB-MP-1	BioSample 1	20140426-VLBMPs-Set1-5 (Vlb-set1-5)	Cluster of Isoform 2 of Cytoplasmic FMR1-interacting protein 2 Tax_Id=9606 [Homo sapiens] (sp|Q96F07-2|CYFIP2)	Isoform 2 of Cytoplasmic FMR1-interacting protein 2 Tax_Id=9606 [Homo sapiens]	sp|Q96F07-2|CYFIP2,tr|E7EVF4|CYFIP2,tr|E7EVJ5|CYFIP2	LudwigNR_Q213_generic_forward.fasta	145678	1	12	13	13	0.0084	0.109
Final version of leukaemia and breast cancer derived MPs	VLB-MP-1	BioSample 1	20140426-VLBMPs-Set1-5 (Vlb-set1-5)	Cluster of Multidrug resistance protein 1 Tax_Id=9606 [Homo sapiens] (sp|P08183|ABCB1)	Multidrug resistance protein 1 Tax_Id=9606 [Homo sapiens]	sp|P08183|ABCB1	LudwigNR_Q213_generic_forward.fasta	141484	1	31	38	39	0.0252	0.305
Final version of leukaemia and breast cancer derived MPs	VLB-MP-1	BioSample 1	20140426-VLBMPs-Set1-5 (Vlb-set1-5)	Cluster of Isoform 2 of Liprin-alpha-1 Tax_Id=9606 [Homo sapiens] (sp|Q13136-2|PPFIA1)	Isoform 2 of Liprin-alpha-1 Tax_Id=9606 [Homo sapiens]	sp|Q13136-2|PPFIA1,sp|Q13136|PPFIA1	LudwigNR_Q213_generic_forward.fasta	133973	1	1	1	1	0.000646	0.0127
Final version of leukaemia and breast cancer derived MPs	VLB-MP-1	BioSample 1	20140426-VLBMPs-Set1-5 (Vlb-set1-5)	Cluster of Ubiquitin-60S ribosomal protein L40 Tax_Id=9606 [Homo sapiens] (UBA52)	Ubiquitin-60S ribosomal protein L40 Tax_Id=9606 [Homo sapiens]	UBA52	LudwigNR_Q213_generic_forward.fasta	14728.9	1	2	2	2	0.00129	0.195
Final version of leukaemia and breast cancer derived MPs	VLB-MP-1	BioSample 1	20140426-VLBMPs-Set1-5 (Vlb-set1-5)	Cluster of 1-phosphatidylinositol 4,5-bisphosphate phosphodiesterase beta-3 Tax_Id=9606 [Homo sapiens] (PLCB3)	1-phosphatidylinositol 4,5-bisphosphate phosphodiesterase beta-3 Tax_Id=9606 [Homo sapiens]	PLCB3	LudwigNR_Q213_generic_forward.fasta	138803	1	4	4	4	0.00259	0.0543
Final version of leukaemia and breast cancer derived MPs	VLB-MP-1	BioSample 1	20140426-VLBMPs-Set1-5 (Vlb-set1-5)	Cluster of transcript:ENST00000352171 gene_biotype:protein_coding transcript_biotype:protein_coding Tax_Id=9606 [Homo sapiens] (ens|ENSP00000262679|ENSG00000078618)	transcript:ENST00000352171 gene_biotype:protein_coding transcript_biotype:protein_coding Tax_Id=9606 [Homo sapiens]	ens|ENSP00000262679|ENSG00000078618,sp|O43847-2|NRD1,sp|O43847|NRD1,tr|B1AKJ5|NRD1,tr|B4DRI0|cDNA,tr|G3V1R5|NRD1,tr|Q6UUU9|NRD1	LudwigNR_Q213_generic_forward.fasta	139288	1	1	1	1	0.000646	0.0113
Final version of leukaemia and breast cancer derived MPs	VLB-MP-1	BioSample 1	20140426-VLBMPs-Set1-5 (Vlb-set1-5)	Cluster of Isoform 2 of 4F2 cell-surface antigen heavy chain Tax_Id=9606 [Homo sapiens] (sp|P08195-2|SLC3A2)	Isoform 2 of 4F2 cell-surface antigen heavy chain Tax_Id=9606 [Homo sapiens]	sp|P08195-2|SLC3A2,sp|P08195-3|SLC3A2,sp|P08195-4|SLC3A2,sp|P08195|SLC3A2,tr|F5GZS6|SLC3A2,tr|J3KPF3|SLC3A2	LudwigNR_Q213_generic_forward.fasta	57947.4	1	8	8	8	0.00517	0.216
Final version of leukaemia and breast cancer derived MPs	VLB-MP-1	BioSample 1	20140426-VLBMPs-Set1-5 (Vlb-set1-5)	Cluster of Phosphoribosylformylglycinamidine synthase Tax_Id=9606 [Homo sapiens] (sp|O15067|PFAS)	Phosphoribosylformylglycinamidine synthase Tax_Id=9606 [Homo sapiens]	sp|O15067|PFAS,tr|A8K8N7|PFAS,tr|A8K9T9|cDNA	LudwigNR_Q213_generic_forward.fasta	144734	1	2	2	2	0.00129	0.0187
Final version of leukaemia and breast cancer derived MPs	VLB-MP-1	BioSample 1	20140426-VLBMPs-Set1-5 (Vlb-set1-5)	Cluster of Cell surface glycoprotein MUC18 Tax_Id=9606 [Homo sapiens] (sp|P43121|MCAM)	Cell surface glycoprotein MUC18 Tax_Id=9606 [Homo sapiens]	sp|P43121|MCAM,tr|B2R642|cDNA,	LudwigNR_Q213_generic_forward.fasta	71606.5	0.998	1	1	1	0.000646	0.017
Final version of leukaemia and breast cancer derived MPs	VLB-MP-1	BioSample 1	20140426-VLBMPs-Set1-5 (Vlb-set1-5)	Cluster of Serine/threonine-protein kinase 10 Tax_Id=9606 [Homo sapiens] (STK10)	Serine/threonine-protein kinase 10 Tax_Id=9606 [Homo sapiens]	STK10	LudwigNR_Q213_generic_forward.fasta	112138	1	8	8	8	0.00517	0.102
Final version of leukaemia and breast cancer derived MPs	VLB-MP-1	BioSample 1	20140426-VLBMPs-Set1-5 (Vlb-set1-5)	Cluster of Isoform 2 of Receptor-type tyrosine-protein phosphatase C Tax_Id=9606 [Homo sapiens] (sp|P08575-2|PTPRC)	Isoform 2 of Receptor-type tyrosine-protein phosphatase C Tax_Id=9606 [Homo sapiens]	sp|P08575-2|PTPRC,sp|P08575|PTPRC,tr|E9PC28|PTPRC	LudwigNR_Q213_generic_forward.fasta	130900	1	8	8	8	0.00517	0.103
Final version of leukaemia and breast cancer derived MPs	VLB-MP-1	BioSample 1	20140426-VLBMPs-Set1-5 (Vlb-set1-5)	Cluster of Integrin alpha-5 Tax_Id=9606 [Homo sapiens] (ITGA5)	Integrin alpha-5 Tax_Id=9606 [Homo sapiens]	ITGA5,tr|A8K6A5|cDNA,tr|B2R627|cDNA,	LudwigNR_Q213_generic_forward.fasta	114538	0.995	1	1	1	0.000646	0.0133
Final version of leukaemia and breast cancer derived MPs	VLB-MP-1	BioSample 1	20140426-VLBMPs-Set1-5 (Vlb-set1-5)	Cluster of Bifunctional glutamate/proline--tRNA ligase Tax_Id=9606 [Homo sapiens] (EPRS)	Bifunctional glutamate/proline--tRNA ligase Tax_Id=9606 [Homo sapiens]	EPRS	LudwigNR_Q213_generic_forward.fasta	170593	1	3	3	3	0.00194	0.0278
Final version of leukaemia and breast cancer derived MPs	VLB-MP-1	BioSample 1	20140426-VLBMPs-Set1-5 (Vlb-set1-5)	Cluster of Isoform 2 of Secretory carrier-associated membrane protein 3 Tax_Id=9606 [Homo sapiens] (sp|O14828-2|SCAMP3)	Isoform 2 of Secretory carrier-associated membrane protein 3 Tax_Id=9606 [Homo sapiens]	sp|O14828-2|SCAMP3,sp|O14828|SCAMP3	LudwigNR_Q213_generic_forward.fasta	35202.4	0.708	1	1	1	0.000646	0.0498
Final version of leukaemia and breast cancer derived MPs	VLB-MP-1	BioSample 1	20140426-VLBMPs-Set1-5 (Vlb-set1-5)	Cluster of Moesin Tax_Id=9606 [Homo sapiens] (MSN)	sp|P35241-5|RDX Isoform 5 of Radixin n=4 Tax_Id=9606 [Homo sapiens]	P35241-5,sp|P35241|RDX	LudwigNR_Q213_generic_forward.fasta	0	0.043	0	0	1	0.000646	0
Final version of leukaemia and breast cancer derived MPs	VLB-MP-1	BioSample 1	20140426-VLBMPs-Set1-5 (Vlb-set1-5)	Cluster of Isoform 2 of Myosin-10 Tax_Id=9606 [Homo sapiens] (sp|P35580-2|MYH10)	Isoform 2 of Myosin-10 Tax_Id=9606 [Homo sapiens]	sp|P35580-2|MYH10,sp|P35580-3|MYH10,sp|P35580-4|MYH10,sp|P35580|MYH10,tr|B2RWP9|MYH10,tr|F8W6L6|MYH10	LudwigNR_Q213_generic_forward.fasta	230785	1	13	14	17	0.011	0.132
Final version of leukaemia and breast cancer derived MPs	VLB-MP-1	BioSample 1	20140426-VLBMPs-Set1-5 (Vlb-set1-5)	Cluster of Isoform 2 of Ubiquitin-associated protein 2-like Tax_Id=9606 [Homo sapiens] (sp|Q14157-1|UBAP2L)	Isoform 2 of Ubiquitin-associated protein 2-like Tax_Id=9606 [Homo sapiens]	sp|Q14157-1|UBAP2L,sp|Q14157-3|UBAP2L,sp|Q14157-4|UBAP2L,sp|Q14157-5|UBAP2L,sp|Q14157|UBAP2L,tr|B4DYY5|cDNA,tr|B4DZJ6|cDNA,tr|F8W726|UBAP2L	LudwigNR_Q213_generic_forward.fasta	103930	1	4	4	4	0.00259	0.0631
Final version of leukaemia and breast cancer derived MPs	VLB-MP-1	BioSample 1	20140426-VLBMPs-Set1-5 (Vlb-set1-5)	Cluster of Isoform 2 of Leucine-rich repeat flightless-interacting protein 1 Tax_Id=9606 [Homo sapiens] (sp|Q32MZ4-2|LRRFIP1)	Isoform 2 of Leucine-rich repeat flightless-interacting protein 1 Tax_Id=9606 [Homo sapiens]	sp|Q32MZ4-2|LRRFIP1,sp|Q32MZ4-3|LRRFIP1	LudwigNR_Q213_generic_forward.fasta	86403.2	1	3	3	3	0.00194	0.0638
Final version of leukaemia and breast cancer derived MPs	VLB-MP-1	BioSample 1	20140426-VLBMPs-Set1-5 (Vlb-set1-5)	Cluster of Isoform 3 of Inactive tyrosine-protein kinase 7 Tax_Id=9606 [Homo sapiens] (sp|Q13308-3|PTK7)	Isoform 3 of Inactive tyrosine-protein kinase 7 Tax_Id=9606 [Homo sapiens]	sp|Q13308-3|PTK7	LudwigNR_Q213_generic_forward.fasta	103581	1	7	7	7	0.00452	0.133
Final version of leukaemia and breast cancer derived MPs	VLB-MP-1	BioSample 1	20140426-VLBMPs-Set1-5 (Vlb-set1-5)	Cluster of Moesin Tax_Id=9606 [Homo sapiens] (MSN)	Ezrin Tax_Id=9606 [Homo sapiens]	sp|P15311|EZR,tr|Q6NUR7|EZR	LudwigNR_Q213_generic_forward.fasta	69414.7	0.07	0	0	1	0.000646	0.0154
Final version of leukaemia and breast cancer derived MPs	VLB-MP-1	BioSample 1	20140426-VLBMPs-Set1-5 (Vlb-set1-5)	Cluster of 60S ribosomal protein L10a Tax_Id=9606 [Homo sapiens] (RPL10A)	60S ribosomal protein L10a Tax_Id=9606 [Homo sapiens]	RPL10A	LudwigNR_Q213_generic_forward.fasta	24832	0.961	1	1	1	0.000646	0.0599
Final version of leukaemia and breast cancer derived MPs	VLB-MP-1	BioSample 1	20140426-VLBMPs-Set1-5 (Vlb-set1-5)	Cluster of Unconventional myosin-Ig Tax_Id=9606 [Homo sapiens] (sp|B0I1T2|MYO1G)	Unconventional myosin-Ig Tax_Id=9606 [Homo sapiens]	sp|B0I1T2|MYO1G	LudwigNR_Q213_generic_forward.fasta	116444	0.662	1	1	1	0.000646	0.0216
Final version of leukaemia and breast cancer derived MPs	VLB-MP-1	BioSample 1	20140426-VLBMPs-Set1-5 (Vlb-set1-5)	Cluster of Poly [ADP-ribose] polymerase 1 Tax_Id=9606 [Homo sapiens] (sp|P09874|PARP1)	Poly [ADP-ribose] polymerase 1 Tax_Id=9606 [Homo sapiens]	sp|P09874|PARP1,tr|B2R5W3|cDNA,,tr|B4E0E1|cDNA	LudwigNR_Q213_generic_forward.fasta	113088	0.809	1	1	1	0.000646	0.0128
Final version of leukaemia and breast cancer derived MPs	VLB-MP-1	BioSample 1	20140426-VLBMPs-Set1-5 (Vlb-set1-5)	Cluster of Isoform 2 of Regulator of nonsense transcripts 1 Tax_Id=9606 [Homo sapiens] (sp|Q92900-2|UPF1)	Isoform 2 of Regulator of nonsense transcripts 1 Tax_Id=9606 [Homo sapiens]	sp|Q92900-2|UPF1,sp|Q92900|UPF1	LudwigNR_Q213_generic_forward.fasta	123037	1	6	6	6	0.00388	0.0877
Final version of leukaemia and breast cancer derived MPs	VLB-MP-1	BioSample 1	20140426-VLBMPs-Set1-5 (Vlb-set1-5)	Cluster of Large neutral amino acids transporter small subunit 1 Tax_Id=9606 [Homo sapiens] (sp|Q01650|SLC7A5)	Large neutral amino acids transporter small subunit 1 Tax_Id=9606 [Homo sapiens]	sp|Q01650|SLC7A5	LudwigNR_Q213_generic_forward.fasta	55012.1	0.992	1	1	1	0.000646	0.0276
Final version of leukaemia and breast cancer derived MPs	VLB-MP-1	BioSample 1	20140426-VLBMPs-Set1-5 (Vlb-set1-5)	Cluster of Isoform 2 of Basigin n=3 Tax_Id=9606 [Homo sapiens] (sp|P35613-2|BSG)	Isoform 2 of Basigin Tax_Id=9606 [Homo sapiens]	sp|P35613-2|BSG,tr|B4DY23|cDNA	LudwigNR_Q213_generic_forward.fasta	29221.1	0.302	0	0	1	0.000646	0.0558
Final version of leukaemia and breast cancer derived MPs	VLB-MP-1	BioSample 1	20140426-VLBMPs-Set1-5 (Vlb-set1-5)	Cluster of Isoform 3 of Sodium/potassium-transporting ATPase subunit alpha-1 Tax_Id=9606 [Homo sapiens] (sp|P05023-3|ATP1A1)	transcript:ENST00000441343 gene_biotype:protein_coding transcript_biotype:non_stop_decay Tax_Id=9606 [Homo sapiens]	ens|ENSP00000411503|ENSG00000105409,sp|P13637|ATP1A3,tr|B7Z9V4|cDNA,,tr|M0R116|ATP1A3	LudwigNR_Q213_generic_forward.fasta	111752	0.395	0	0	10	0.00646	0.0824
Final version of leukaemia and breast cancer derived MPs	VLB-MP-1	BioSample 1	20140426-VLBMPs-Set1-5 (Vlb-set1-5)	Cluster of Leukocyte surface antigen CD47 Tax_Id=9606 [Homo sapiens] (sp|Q08722|CD47)	Leukocyte surface antigen CD47 Tax_Id=9606 [Homo sapiens]	sp|Q08722|CD47	LudwigNR_Q213_generic_forward.fasta	35214.9	1	3	3	4	0.00259	0.121
Final version of leukaemia and breast cancer derived MPs	VLB-MP-1	BioSample 1	20140426-VLBMPs-Set1-5 (Vlb-set1-5)	Cluster of FLJ79260, highly similar to Actin, cytoplasmic 2 Tax_Id=9606 [Homo sapiens] (tr|B7ZAP6|cDNA,)	FLJ55253, highly similar to Actin, cytoplasmic 1 Tax_Id=9606 [Homo sapiens]	tr|B4DW52|cDNA	LudwigNR_Q213_generic_forward.fasta	38634.2	0.984	0	0	5	0.00323	0.17
Final version of leukaemia and breast cancer derived MPs	VLB-MP-1	BioSample 1	20140426-VLBMPs-Set1-5 (Vlb-set1-5)	Cluster of transcript:ENST00000530601 gene_biotype:protein_coding transcript_biotype:protein_coding Tax_Id=9606 [Homo sapiens] (ens|ENSP00000433788|ENSG00000085117)	transcript:ENST00000530601 gene_biotype:protein_coding transcript_biotype:protein_coding Tax_Id=9606 [Homo sapiens]	ens|ENSP00000433788|ENSG00000085117,sp|P27701-2|CD82,sp|P27701|CD82	LudwigNR_Q213_generic_forward.fasta	26818	1	2	3	3	0.00194	0.0892
Final version of leukaemia and breast cancer derived MPs	VLB-MP-1	BioSample 1	20140426-VLBMPs-Set1-5 (Vlb-set1-5)	Cluster of FLJ53399, highly similar to Monocarboxylate transporter 1 n=1 Tax_Id=9606 [Homo sapiens] (tr|B4E106|cDNA)	FLJ53399, highly similar to Monocarboxylate transporter 1 Tax_Id=9606 [Homo sapiens]	tr|B4E106|cDNA	LudwigNR_Q213_generic_forward.fasta	51880.5	0.77	0	0	1	0.000646	0.0417
Final version of leukaemia and breast cancer derived MPs	VLB-MP-1	BioSample 1	20140426-VLBMPs-Set1-5 (Vlb-set1-5)	Cluster of Nodal modulator 1 Tax_Id=9606 [Homo sapiens] (NOMO1)	ens|ENSP00000405450|ENSG00000103512 transcript:ENST00000456867 gene_biotype:protein_coding transcript_biotype:protein_coding n=1 Tax_Id=9606 [Homo sapiens]	ENSP00000405450,NOMO1,sp|P69849|NOMO3,sp|Q5JPE7-2|NOMO2,sp|Q5JPE7|NOMO2,tr|J3KN36|NOMO3	,LudwigNR_Q213_generic_forward.fasta	134193	0.998	1	1	1	0.000646	NaN%
Final version of leukaemia and breast cancer derived MPs	VLB-MP-1	BioSample 1	20140426-VLBMPs-Set1-5 (Vlb-set1-5)	Cluster of Isoleucine--tRNA ligase, cytoplasmic Tax_Id=9606 [Homo sapiens] (tr|J3KR24|IARS)	Isoleucine--tRNA ligase, cytoplasmic Tax_Id=9606 [Homo sapiens]	tr|J3KR24|IARS	LudwigNR_Q213_generic_forward.fasta	131767	1	16	16	16	0.0103	0.167
Final version of leukaemia and breast cancer derived MPs	VLB-MP-1	BioSample 1	20140426-VLBMPs-Set1-5 (Vlb-set1-5)	Cluster of Isoform 2 of Heat shock protein HSP 90-alpha Tax_Id=9606 [Homo sapiens] (sp|P07900-2|HSP90AA1)	Isoform 2 of Heat shock protein HSP 90-alpha Tax_Id=9606 [Homo sapiens]	sp|P07900-2|HSP90AA1,sp|P07900|HSP90AA1	LudwigNR_Q213_generic_forward.fasta	98165.1	1	1	1	3	0.00194	0.0492
Final version of leukaemia and breast cancer derived MPs	VLB-MP-1	BioSample 1	20140426-VLBMPs-Set1-5 (Vlb-set1-5)	Cluster of Pentatricopeptide repeat-containing protein 1, mitochondrial Tax_Id=9606 [Homo sapiens] (ATP5J2-PTCD1)	Pentatricopeptide repeat-containing protein 1, mitochondrial Tax_Id=9606 [Homo sapiens]	ATP5J2-PTCD1,P56134-3,P56134-4,PTCD1,sp|P56134-2|ATP5J2,sp|P56134|ATP5J2,tr|B4DJ38|cDNA,tr|C9JU26|ATP5J2	LudwigNR_Q213_generic_forward.fasta	10363.8	0.945	1	1	1	0.000646	0.0147
Final version of leukaemia and breast cancer derived MPs	VLB-MP-1	BioSample 1	20140426-VLBMPs-Set1-5 (Vlb-set1-5)	Cluster of sp|CON_P35527|K1C9_HUMAN Keratin, type I cytoskeletal 9 OS=Homo sapiens GN=KRT9 PE=1 SV=3 (CON_P35527)	sp|CON_P35527|K1C9_HUMAN Keratin, type I cytoskeletal 9 OS=Homo sapiens GN=KRT9 PE=1 SV=3	CON_P35527,sp|P35527|KRT9	,LudwigNR_Q213_generic_forward.fasta	18	1	3	3	3	0.00194	NaN%
Final version of leukaemia and breast cancer derived MPs	VLB-MP-1	BioSample 1	20140426-VLBMPs-Set1-5 (Vlb-set1-5)	Cluster of transcript:ENST00000520644 gene_biotype:protein_coding transcript_biotype:protein_coding Tax_Id=9606 [Homo sapiens] (ens|ENSP00000428789|ENSG00000104635)	transcript:ENST00000520644 gene_biotype:protein_coding transcript_biotype:protein_coding Tax_Id=9606 [Homo sapiens]	ens|ENSP00000428789|ENSG00000104635,ens|ENSP00000430315|ENSG00000104635,ens|ENSP00000430564|ENSG00000104635,sp|Q15043-2|SLC39A14,sp|Q15043-3|SLC39A14,sp|Q15043|SLC39A14,tr|E5RIP4|SLC39A14	LudwigNR_Q213_generic_forward.fasta	52840.1	0.149	0	0	0	0	0
Final version of leukaemia and breast cancer derived MPs	VLB-MP-1	BioSample 1	20140426-VLBMPs-Set1-5 (Vlb-set1-5)	Cluster of sp|CON_P00761|TRYP_PIG Trypsin OS=Sus scrofa PE=1 SV=1 (CON_P00761)	sp|CON_P00761|TRYP_PIG Trypsin OS=Sus scrofa PE=1 SV=1	CON_P00761		18	1	2	2	2	0.00129	NaN%
Final version of leukaemia and breast cancer derived MPs	VLB-MP-1	BioSample 1	20140426-VLBMPs-Set1-5 (Vlb-set1-5)	Cluster of FLJ79260, highly similar to Actin, cytoplasmic 2 Tax_Id=9606 [Homo sapiens] (tr|B7ZAP6|cDNA,)	Beta-actin-like protein 2 Tax_Id=9606 [Homo sapiens]	ACTBL2	LudwigNR_Q213_generic_forward.fasta	42004.2	0.031	0	0	1	0.000646	0.0426
Final version of leukaemia and breast cancer derived MPs	VLB-MP-1	BioSample 1	20140426-VLBMPs-Set1-5 (Vlb-set1-5)	Cluster of Phosphoenolpyruvate carboxykinase [GTP], mitochondrial Tax_Id=9606 [Homo sapiens] (sp|Q16822|PCK2)	Phosphoenolpyruvate carboxykinase [GTP], mitochondrial Tax_Id=9606 [Homo sapiens]	sp|Q16822|PCK2,tr|Q6IB91|PCK2	LudwigNR_Q213_generic_forward.fasta	70730.9	0	0	0	0	0	0
Final version of leukaemia and breast cancer derived MPs	VLB-MP-1	BioSample 1	20140426-VLBMPs-Set1-5 (Vlb-set1-5)	Cluster of Isoform 3 of Sodium/potassium-transporting ATPase subunit alpha-1 Tax_Id=9606 [Homo sapiens] (sp|P05023-3|ATP1A1)	Isoform 3 of Sodium/potassium-transporting ATPase subunit alpha-1 Tax_Id=9606 [Homo sapiens]	sp|P05023-3|ATP1A1,sp|P05023|ATP1A1	LudwigNR_Q213_generic_forward.fasta	109554	1	8	9	19	0.0123	0.192
Final version of leukaemia and breast cancer derived MPs	VLB-MP-1	BioSample 1	20140426-VLBMPs-Set1-5 (Vlb-set1-5)	Cluster of FACT complex subunit SPT16 Tax_Id=9606 [Homo sapiens] (SUPT16H)	FACT complex subunit SPT16 Tax_Id=9606 [Homo sapiens]	SUPT16H	LudwigNR_Q213_generic_forward.fasta	119917	1	2	2	2	0.00129	0.0344
Final version of leukaemia and breast cancer derived MPs	VLB-MP-1	BioSample 1	20140426-VLBMPs-Set1-5 (Vlb-set1-5)	Cluster of Isoform 2 of Formin-like protein 1 Tax_Id=9606 [Homo sapiens] (sp|O95466-2|FMNL1)	Isoform 2 of Formin-like protein 1 Tax_Id=9606 [Homo sapiens]	sp|O95466-2|FMNL1	LudwigNR_Q213_generic_forward.fasta	122414	1	12	16	16	0.0103	0.175
Final version of leukaemia and breast cancer derived MPs	VLB-MP-1	BioSample 1	20140426-VLBMPs-Set1-5 (Vlb-set1-5)	Cluster of FLJ79260, highly similar to Actin, cytoplasmic 2 Tax_Id=9606 [Homo sapiens] (tr|B7ZAP6|cDNA,)	Putative beta-actin-like protein 3 Tax_Id=9606 [Homo sapiens]	POTEKP	LudwigNR_Q213_generic_forward.fasta	42017.2	0.575	0	0	4	0.00259	0.101
Final version of leukaemia and breast cancer derived MPs	VLB-MP-1	BioSample 1	20140426-VLBMPs-Set1-5 (Vlb-set1-5)	Cluster of ens|ENSP00000401121|ENSG00000224264 transcript:ENST00000422694 gene_biotype:protein_coding transcript_biotype:protein_coding n=2 Tax_Id=9606 [Homo sapiens] (ENSP00000401121)	ens|ENSP00000401121|ENSG00000224264 transcript:ENST00000422694 gene_biotype:protein_coding transcript_biotype:protein_coding n=2 Tax_Id=9606 [Homo sapiens]	ENSP00000401121,sp|P26640|VARS	,LudwigNR_Q213_generic_forward.fasta	140478	1	7	7	7	0.00452	NaN%
Final version of leukaemia and breast cancer derived MPs	VLB-MP-1	BioSample 1	20140426-VLBMPs-Set1-5 (Vlb-set1-5)	Cluster of Isoform 2 of 1-phosphatidylinositol 4,5-bisphosphate phosphodiesterase gamma-1 Tax_Id=9606 [Homo sapiens] (sp|P19174-2|PLCG1)	Isoform 2 of 1-phosphatidylinositol 4,5-bisphosphate phosphodiesterase gamma-1 Tax_Id=9606 [Homo sapiens]	sp|P19174-2|PLCG1,sp|P19174|PLCG1	LudwigNR_Q213_generic_forward.fasta	148664	1	2	2	2	0.00129	0.0225
Final version of leukaemia and breast cancer derived MPs	VLB-MP-1	BioSample 1	20140426-VLBMPs-Set1-5 (Vlb-set1-5)	Cluster of Chromosome-associated kinesin KIF4A Tax_Id=9606 [Homo sapiens] (sp|O95239|KIF4A)	Chromosome-associated kinesin KIF4A Tax_Id=9606 [Homo sapiens]	sp|O95239|KIF4A	LudwigNR_Q213_generic_forward.fasta	139884	1	12	14	14	0.00905	0.118
Final version of leukaemia and breast cancer derived MPs	VLB-MP-1	BioSample 1	20140426-VLBMPs-Set1-5 (Vlb-set1-5)	Cluster of Glyceraldehyde-3-phosphate dehydrogenase Tax_Id=9606 [Homo sapiens] (sp|P04406|GAPDH)	Glyceraldehyde-3-phosphate dehydrogenase Tax_Id=9606 [Homo sapiens]	sp|P04406|GAPDH	LudwigNR_Q213_generic_forward.fasta	36053.4	0.201	0	0	0	0	0
Final version of leukaemia and breast cancer derived MPs	VLB-MP-1	BioSample 1	20140426-VLBMPs-Set1-5 (Vlb-set1-5)	Cluster of transcript:ENST00000480388 gene_biotype:protein_coding transcript_biotype:protein_coding Tax_Id=9606 [Homo sapiens] (ens|ENSP00000419268|ENSG00000241978)	transcript:ENST00000480388 gene_biotype:protein_coding transcript_biotype:protein_coding Tax_Id=9606 [Homo sapiens]	ens|ENSP00000419268|ENSG00000241978,sp|Q9Y2D5-4|AKAP2,sp|Q9Y2D5-5|AKAP2,sp|Q9Y2D5-6|AKAP2,sp|Q9Y2D5-7|AKAP2,sp|Q9Y2D5|AKAP2,tr|B4E2K2|cDNA	LudwigNR_Q213_generic_forward.fasta	122072	0.872	1	1	1	0.000646	0.0244
Final version of leukaemia and breast cancer derived MPs	VLB-MP-1	BioSample 1	20140426-VLBMPs-Set1-5 (Vlb-set1-5)	Cluster of Structural maintenance of chromosomes protein 2 Tax_Id=9606 [Homo sapiens] (sp|O95347|SMC2)	Structural maintenance of chromosomes protein 2 Tax_Id=9606 [Homo sapiens]	sp|O95347|SMC2,tr|B3KMB1|Structural,tr|B7ZLZ7|SMC2	LudwigNR_Q213_generic_forward.fasta	135661	1	2	2	2	0.00129	0.0209
Final version of leukaemia and breast cancer derived MPs	VLB-MP-1	BioSample 1	20140426-VLBMPs-Set1-5 (Vlb-set1-5)	Cluster of sp|CON_P04264|K2C1_HUMAN Keratin, type II cytoskeletal 1 OS=Homo sapiens GN=KRT1 PE=1 SV=6 (CON_P04264)	sp|CON_P13647|K2C5_HUMAN Keratin, type II cytoskeletal 5 OS=Homo sapiens GN=KRT5 PE=1 SV=3	CON_P13647,KRT5	LudwigNR_Q213_generic_forward.fasta	0	0.012	0	0	0	0	0
Final version of leukaemia and breast cancer derived MPs	VLB-MP-1	BioSample 1	20140426-VLBMPs-Set1-5 (Vlb-set1-5)	Cluster of Integrin alpha-4 Tax_Id=9606 [Homo sapiens] (sp|P13612|ITGA4)	Integrin alpha-4 Tax_Id=9606 [Homo sapiens]	sp|P13612|ITGA4	LudwigNR_Q213_generic_forward.fasta	114902	1	6	6	6	0.00388	0.0746
Final version of leukaemia and breast cancer derived MPs	VLB-MP-1	BioSample 1	20140426-VLBMPs-Set1-5 (Vlb-set1-5)	Cluster of sp|CON_P04264|K2C1_HUMAN Keratin, type II cytoskeletal 1 OS=Homo sapiens GN=KRT1 PE=1 SV=6 (CON_P04264)	sp|CON_P35908|K22E_HUMAN Keratin, type II cytoskeletal 2 epidermal OS=Homo sapiens GN=KRT2 PE=1 SV=2	CON_P35908,KRT2	,LudwigNR_Q213_generic_forward.fasta	18	0.998	1	1	2	0.00129	NaN%
Final version of leukaemia and breast cancer derived MPs	VLB-MP-1	BioSample 1	20140426-VLBMPs-Set1-5 (Vlb-set1-5)	Cluster of Citron Rho-interacting kinase n=2 Tax_Id=9606 [Homo sapiens] (sp|O14578|CIT)	Citron Rho-interacting kinase Tax_Id=9606 [Homo sapiens]	sp|O14578|CIT	LudwigNR_Q213_generic_forward.fasta	231436	1	3	3	3	0.00194	0.0217
Final version of leukaemia and breast cancer derived MPs	VLB-MP-1	BioSample 1	20140426-VLBMPs-Set1-5 (Vlb-set1-5)	Cluster of Isoform Alpha-6X1A of Integrin alpha-6 Tax_Id=9606 [Homo sapiens] (sp|P23229-2|ITGA6)	Isoform Alpha-6X1A of Integrin alpha-6 Tax_Id=9606 [Homo sapiens]	sp|P23229-2|ITGA6,sp|P23229-3|ITGA6,sp|P23229-4|ITGA6,sp|P23229-5|ITGA6,sp|P23229-6|ITGA6,sp|P23229-9|ITGA6,sp|P23229|ITGA6	LudwigNR_Q213_generic_forward.fasta	119480	1	2	2	2	0.00129	0.0289
Final version of leukaemia and breast cancer derived MPs	VLB-MP-1	BioSample 1	20140426-VLBMPs-Set1-5 (Vlb-set1-5)	Cluster of Tubulin alpha-1A chain n=3 Tax_Id=9606 [Homo sapiens] (sp|Q71U36|TUBA1A)	Tubulin alpha-1A chain Tax_Id=9606 [Homo sapiens]	sp|Q71U36|TUBA1A	LudwigNR_Q213_generic_forward.fasta	50135.7	1	2	2	2	0.00129	0.0776
Final version of leukaemia and breast cancer derived MPs	VLB-MP-1	BioSample 1	20140426-VLBMPs-Set1-5 (Vlb-set1-5)	Cluster of Integrin beta-1 Tax_Id=9606 [Homo sapiens] (sp|P05556|ITGB1)	Integrin beta-1 Tax_Id=9606 [Homo sapiens]	sp|P05556|ITGB1	LudwigNR_Q213_generic_forward.fasta	88415.1	1	12	14	14	0.00905	0.187
Final version of leukaemia and breast cancer derived MPs	VLB-MP-1	BioSample 1	20140426-VLBMPs-Set1-5 (Vlb-set1-5)	Cluster of 60S ribosomal protein L3 Tax_Id=9606 [Homo sapiens] (sp|P39023|RPL3)	60S ribosomal protein L3 Tax_Id=9606 [Homo sapiens]	sp|P39023|RPL3,tr|Q96QL0|RPL3	LudwigNR_Q213_generic_forward.fasta	46109.5	1	3	4	4	0.00259	0.0868
Final version of leukaemia and breast cancer derived MPs	VLB-MP-1	BioSample 1	20140426-VLBMPs-Set1-5 (Vlb-set1-5)	Cluster of sp|Q6F5E8-2|RLTPR Isoform 2 of Leucine-rich repeat-containing protein 16C n=2 Tax_Id=9606 [Homo sapiens] (Q6F5E8-2)	sp|Q6F5E8-2|RLTPR Isoform 2 of Leucine-rich repeat-containing protein 16C n=2 Tax_Id=9606 [Homo sapiens]	Q6F5E8-2,RLTPR	,LudwigNR_Q213_generic_forward.fasta	18	0.675	1	1	1	0.000646	NaN%
Final version of leukaemia and breast cancer derived MPs	VLB-MP-1	BioSample 1	20140426-VLBMPs-Set1-5 (Vlb-set1-5)	Cluster of ens|ENSP00000335450|ENSG00000186716 transcript:ENST00000334149 gene_biotype:protein_coding transcript_biotype:protein_coding n=1 Tax_Id=9606 [Homo sapiens] (ENSP00000335450)	ens|ENSP00000335450|ENSG00000186716 transcript:ENST00000334149 gene_biotype:protein_coding transcript_biotype:protein_coding n=1 Tax_Id=9606 [Homo sapiens]	ENSP00000335450,sp|P11274-2|BCR,sp|P11274|BCR,tr|B4E065|cDNA	,LudwigNR_Q213_generic_forward.fasta	137732	0.999	1	1	1	0.000646	NaN%
Final version of leukaemia and breast cancer derived MPs	VLB-MP-1	BioSample 1	20140426-VLBMPs-Set1-5 (Vlb-set1-5)	Cluster of Solute carrier family 2, facilitated glucose transporter member 1 n=2 Tax_Id=9606 [Homo sapiens] (sp|P11166|SLC2A1)	Solute carrier family 2, facilitated glucose transporter member 1 Tax_Id=9606 [Homo sapiens]	sp|P11166|SLC2A1,tr|B3KVN0|cDNA,tr|B4DKW1|cDNA,tr|Q0P512|SLC2A1	LudwigNR_Q213_generic_forward.fasta	54085.3	1	5	5	5	0.00323	0.0772
Final version of leukaemia and breast cancer derived MPs	VLB-MP-1	BioSample 1	20140426-VLBMPs-Set1-5 (Vlb-set1-5)	Cluster of FLJ11352 fis, clone HEMBA1000020, highly similar to Tubulin beta-2C chain n=1 Tax_Id=9606 [Homo sapiens] (tr|B3KML9|cDNA)	FLJ11352 fis, clone HEMBA1000020, highly similar to Tubulin beta-2C chain Tax_Id=9606 [Homo sapiens]	tr|B3KML9|cDNA	LudwigNR_Q213_generic_forward.fasta	44602.2	0.029	0	0	1	0.000646	0.0353
Final version of leukaemia and breast cancer derived MPs	VLB-MP-1	BioSample 1	20140426-VLBMPs-Set1-5 (Vlb-set1-5)	Cluster of Isoform LAMP-2B of Lysosome-associated membrane glycoprotein 2 Tax_Id=9606 [Homo sapiens] (sp|P13473-2|LAMP2)	Isoform LAMP-2B of Lysosome-associated membrane glycoprotein 2 Tax_Id=9606 [Homo sapiens]	sp|P13473-2|LAMP2,sp|P13473-3|LAMP2,sp|P13473|LAMP2,tr|B4E2S7|LAMP2,tr|B7Z2R9|LAMP2	LudwigNR_Q213_generic_forward.fasta	44956.3	0.417	0	0	0	0	0
Final version of leukaemia and breast cancer derived MPs	VLB-MP-1	BioSample 1	20140426-VLBMPs-Set1-5 (Vlb-set1-5)	Cluster of transcript:ENST00000525205 gene_biotype:protein_coding transcript_biotype:nonsense_mediated_decay Tax_Id=9606 [Homo sapiens] (ens|ENSP00000433078|ENSG00000134802)	transcript:ENST00000525205 gene_biotype:protein_coding transcript_biotype:nonsense_mediated_decay Tax_Id=9606 [Homo sapiens]	ens|ENSP00000433078|ENSG00000134802,ens|ENSP00000435893|ENSG00000134802,sp|Q8NBI5|SLC43A3,tr|A8K2X6|cDNA,tr|B0AZP8|cDNA,,tr|B4DNR8|cDNA,tr|E7EQD2|SLC43A3	LudwigNR_Q213_generic_forward.fasta	54531.9	0.996	1	1	1	0.000646	0.109
Final version of leukaemia and breast cancer derived MPs	VLB-MP-1	BioSample 1	20140426-VLBMPs-Set1-5 (Vlb-set1-5)	Cluster of FLJ75881, highly similar to Homo sapiens transferrin receptor (p90, CD71) (TFRC), mRNA Tax_Id=9606 [Homo sapiens] (tr|A8K6Q8|cDNA)	FLJ75881, highly similar to Homo sapiens transferrin receptor (p90, CD71) (TFRC), mRNA Tax_Id=9606 [Homo sapiens]	tr|A8K6Q8|cDNA	LudwigNR_Q213_generic_forward.fasta	84875.7	1	2	2	2	0.00129	0.0329
Final version of leukaemia and breast cancer derived MPs	VLB-MP-1	BioSample 1	20140426-VLBMPs-Set1-5 (Vlb-set1-5)	Cluster of sp|CON_P01966|HBA_BOVIN Hemoglobin subunit alpha OS=Bos taurus GN=HBA PE=1 SV=2 (CON_P01966)	sp|CON_P01966|HBA_BOVIN Hemoglobin subunit alpha OS=Bos taurus GN=HBA PE=1 SV=2	CON_P01966		18	1	3	3	3	0.00194	NaN%
Final version of leukaemia and breast cancer derived MPs	VLB-MP-1	BioSample 1	20140426-VLBMPs-Set1-5 (Vlb-set1-5)	Cluster of Isoform 2 of TRAF2 and NCK-interacting protein kinase Tax_Id=9606 [Homo sapiens] (sp|Q9UKE5-2|TNIK)	Isoform 2 of TRAF2 and NCK-interacting protein kinase Tax_Id=9606 [Homo sapiens]	sp|Q9UKE5-2|TNIK,sp|Q9UKE5-3|TNIK,sp|Q9UKE5-4|TNIK,sp|Q9UKE5-5|TNIK,sp|Q9UKE5-6|TNIK,sp|Q9UKE5-7|TNIK,sp|Q9UKE5-8|TNIK,sp|Q9UKE5|TNIK,tr|F5H5M9|TNIK,tr|F5H865|TNIK	LudwigNR_Q213_generic_forward.fasta	151302	1	1	1	1	0.000646	0.0113
Final version of leukaemia and breast cancer derived MPs	VLB-MP-1	BioSample 1	20140426-VLBMPs-Set1-5 (Vlb-set1-5)	Cluster of Putative uncharacterized protein DKFZp686M088 Tax_Id=9606 [Homo sapiens] (DKFZp686M088)	Putative uncharacterized protein DKFZp686M088 Tax_Id=9606 [Homo sapiens]	DKFZp686M088,sp|P23634-6|ATP2B4,sp|P23634-7|ATP2B4,sp|P23634-8|ATP2B4,sp|P23634|ATP2B4	LudwigNR_Q213_generic_forward.fasta	133934	1	4	4	10	0.00646	0.0846
Final version of leukaemia and breast cancer derived MPs	VLB-MP-1	BioSample 1	20140426-VLBMPs-Set1-5 (Vlb-set1-5)	Cluster of Elongation factor 1-alpha 1 Tax_Id=9606 [Homo sapiens] (sp|P68104|EEF1A1)	Elongation factor 1-alpha 1 Tax_Id=9606 [Homo sapiens]	sp|P68104|EEF1A1,tr|Q6IPT9|EEF1A1	LudwigNR_Q213_generic_forward.fasta	50141.2	1	1	1	3	0.00194	0.0931
Final version of leukaemia and breast cancer derived MPs	VLB-MP-1	BioSample 1	20140426-VLBMPs-Set1-5 (Vlb-set1-5)	Cluster of ribosomal protein L6 Tax_Id=9606 [Homo sapiens] (tr|Q9HBB3|60S)	ribosomal protein L6 Tax_Id=9606 [Homo sapiens]	tr|Q9HBB3|60S	LudwigNR_Q213_generic_forward.fasta	32892.5	0.999	1	1	1	0.000646	0.0519
Final version of leukaemia and breast cancer derived MPs	VLB-MP-1	BioSample 1	20140426-VLBMPs-Set1-5 (Vlb-set1-5)	Cluster of ens|ENSP00000352424|ENSG00000196535 transcript:ENST00000359450 gene_biotype:protein_coding transcript_biotype:protein_coding n=1 Tax_Id=9606 [Homo sapiens] (ENSP00000352424)	ens|ENSP00000352424|ENSG00000196535 transcript:ENST00000359450 gene_biotype:protein_coding transcript_biotype:protein_coding n=1 Tax_Id=9606 [Homo sapiens]	ENSP00000352424,sp|Q92614-2|MYO18A,sp|Q92614-3|MYO18A,sp|Q92614-4|MYO18A,sp|Q92614|MYO18A,tr|J3KNX9|MYO18A	LudwigNR_Q213_generic_forward.fasta	196442	0.077	0	0	0	0	0
Final version of leukaemia and breast cancer derived MPs	VLB-MP-1	BioSample 1	20140426-VLBMPs-Set1-5 (Vlb-set1-5)	Cluster of Leucine--tRNA ligase, cytoplasmic Tax_Id=9606 [Homo sapiens] (sp|Q9P2J5|LARS)	Leucine--tRNA ligase, cytoplasmic Tax_Id=9606 [Homo sapiens]	sp|Q9P2J5|LARS,tr|B2RCM2|cDNA,,tr|B4DER1|LARS,tr|B4E266|cDNA,tr|F5H698|LARS	LudwigNR_Q213_generic_forward.fasta	134471	1	13	14	14	0.00905	0.168
Final version of leukaemia and breast cancer derived MPs	VLB-MP-1	BioSample 1	20140426-VLBMPs-Set1-5 (Vlb-set1-5)	Cluster of Tripeptidyl-peptidase 2 Tax_Id=9606 [Homo sapiens] (sp|P29144|TPP2)	Tripeptidyl-peptidase 2 Tax_Id=9606 [Homo sapiens]	sp|P29144|TPP2,tr|Q5VZU9|TPP2	LudwigNR_Q213_generic_forward.fasta	138353	1	1	1	1	0.000646	0.0176
Final version of leukaemia and breast cancer derived MPs	VLB-MP-1	BioSample 1	20140426-VLBMPs-Set1-5 (Vlb-set1-5)	Cluster of sp|CON_P02769|ALBU_BOVIN Serum albumin OS=Bos taurus GN=ALB PE=1 SV=4 (CON_P02769)	sp|CON_P02769|ALBU_BOVIN Serum albumin OS=Bos taurus GN=ALB PE=1 SV=4	CON_P02769		18	1	9	9	10	0.00646	NaN%
Final version of leukaemia and breast cancer derived MPs	VLB-MP-1	BioSample 1	20140426-VLBMPs-Set1-5 (Vlb-set1-5)	Cluster of Isoform 2 of Clathrin heavy chain 1 Tax_Id=9606 [Homo sapiens] (sp|Q00610-2|CLTC)	Isoform 2 of Clathrin heavy chain 1 Tax_Id=9606 [Homo sapiens]	sp|Q00610-2|CLTC,sp|Q00610|CLTC	LudwigNR_Q213_generic_forward.fasta	187895	1	28	30	30	0.0194	0.248
Final version of leukaemia and breast cancer derived MPs	VLB-MP-1	BioSample 1	20140426-VLBMPs-Set1-5 (Vlb-set1-5)	Cluster of ens|ENSP00000446053|ENSG00000180448 transcript:ENST00000544746 gene_biotype:protein_coding transcript_biotype:protein_coding n=1 Tax_Id=9606 [Homo sapiens] (ENSP00000446053)	ens|ENSP00000446053|ENSG00000180448 transcript:ENST00000544746 gene_biotype:protein_coding transcript_biotype:protein_coding n=1 Tax_Id=9606 [Homo sapiens]	ENSP00000446053,sp|Q92619|HMHA1,tr|B7Z910|cDNA	,LudwigNR_Q213_generic_forward.fasta	124615	1	4	4	4	0.00259	NaN%
Final version of leukaemia and breast cancer derived MPs	VLB-MP-1	BioSample 1	20140426-VLBMPs-Set1-5 (Vlb-set1-5)	Cluster of Neutral amino acid transporter A Tax_Id=9606 [Homo sapiens] (sp|P43007|SLC1A4)	Neutral amino acid transporter A Tax_Id=9606 [Homo sapiens]	sp|P43007|SLC1A4,tr|B2R7N6|cDNA,	LudwigNR_Q213_generic_forward.fasta	55724.4	1	6	6	6	0.00388	0.233
Final version of leukaemia and breast cancer derived MPs	VLB-MP-1	BioSample 1	20140426-VLBMPs-Set1-5 (Vlb-set1-5)	Cluster of 60S ribosomal protein L5 Tax_Id=9606 [Homo sapiens] (sp|P46777|RPL5)	60S ribosomal protein L5 Tax_Id=9606 [Homo sapiens]	sp|P46777|RPL5,tr|B3KTM6|RPL5	LudwigNR_Q213_generic_forward.fasta	34363.5	0.182	0	0	0	0	0
Final version of leukaemia and breast cancer derived MPs	VLB-MP-1	BioSample 1	20140426-VLBMPs-Set1-5 (Vlb-set1-5)	Cluster of Ras GTPase-activating-like protein IQGAP2 Tax_Id=9606 [Homo sapiens] (sp|Q13576|IQGAP2)	Ras GTPase-activating-like protein IQGAP2 Tax_Id=9606 [Homo sapiens]	sp|Q13576|IQGAP2	LudwigNR_Q213_generic_forward.fasta	180584	1	5	5	15	0.0097	0.163
Final version of leukaemia and breast cancer derived MPs	VLB-MP-1	BioSample 1	20140426-VLBMPs-Set1-5 (Vlb-set1-5)	Cluster of FLJ76732, highly similar to Homo sapiens TAO kinase 3 (TAOK3), mRNA Tax_Id=9606 [Homo sapiens] (tr|A8K0J3|cDNA)	Serine/threonine-protein kinase TAO3 Tax_Id=9606 [Homo sapiens]	sp|Q9H2K8|TAOK3,tr|A8K0J3|cDNA	LudwigNR_Q213_generic_forward.fasta	105408	0.01	0	0	0	0	0
Final version of leukaemia and breast cancer derived MPs	VLB-MP-1	BioSample 1	20140426-VLBMPs-Set1-5 (Vlb-set1-5)	Cluster of ATP-dependent RNA helicase A Tax_Id=9606 [Homo sapiens] (sp|Q08211|DHX9)	ATP-dependent RNA helicase A Tax_Id=9606 [Homo sapiens]	sp|Q08211|DHX9	LudwigNR_Q213_generic_forward.fasta	140962	1	10	11	11	0.00711	0.115
Final version of leukaemia and breast cancer derived MPs	VLB-MP-1	BioSample 1	20140426-VLBMPs-Set1-5 (Vlb-set1-5)	Cluster of Ras GTPase-activating-like protein IQGAP1 Tax_Id=9606 [Homo sapiens] (sp|P46940|IQGAP1)	Ras GTPase-activating-like protein IQGAP1 Tax_Id=9606 [Homo sapiens]	sp|P46940|IQGAP1,tr|A4QPB0|IQGAP1	LudwigNR_Q213_generic_forward.fasta	189259	1	20	21	21	0.0136	0.174
Final version of leukaemia and breast cancer derived MPs	VLB-MP-1	BioSample 1	20140426-VLBMPs-Set1-5 (Vlb-set1-5)	Cluster of Isoform 2 of Putative ATP-dependent RNA helicase DHX30 Tax_Id=9606 [Homo sapiens] (sp|Q7L2E3-2|DHX30)	Isoform 2 of Putative ATP-dependent RNA helicase DHX30 Tax_Id=9606 [Homo sapiens]	sp|Q7L2E3-2|DHX30,sp|Q7L2E3-3|DHX30,sp|Q7L2E3|DHX30,tr|H7BXY3|DHX30	LudwigNR_Q213_generic_forward.fasta	136119	1	4	4	4	0.00259	0.0385
Final version of leukaemia and breast cancer derived MPs	VLB-MP-1	BioSample 1	20140426-VLBMPs-Set1-5 (Vlb-set1-5)	Cluster of Isoform 2 of Receptor-type tyrosine-protein phosphatase F Tax_Id=9606 [Homo sapiens] (sp|P10586-2|PTPRF)	Isoform 2 of Receptor-type tyrosine-protein phosphatase F Tax_Id=9606 [Homo sapiens]	sp|P10586-2|PTPRF,sp|P10586|PTPRF	LudwigNR_Q213_generic_forward.fasta	211686	1	20	20	20	0.0129	0.175
Final version of leukaemia and breast cancer derived MPs	VLB-MP-1	BioSample 1	20140426-VLBMPs-Set1-5 (Vlb-set1-5)	Cluster of Isoform 2 of Coatomer subunit alpha Tax_Id=9606 [Homo sapiens] (sp|P53621-2|COPA)	Isoform 2 of Coatomer subunit alpha Tax_Id=9606 [Homo sapiens]	sp|P53621-2|COPA,sp|P53621|COPA	LudwigNR_Q213_generic_forward.fasta	139327	1	7	7	7	0.00452	0.0843
Final version of leukaemia and breast cancer derived MPs	VLB-MP-1	BioSample 1	20140426-VLBMPs-Set1-5 (Vlb-set1-5)	Cluster of FLJ11352 fis, clone HEMBA1000020, highly similar to Tubulin beta-2C chain n=1 Tax_Id=9606 [Homo sapiens] (tr|B3KML9|cDNA)	Tubulin beta-2A chain Tax_Id=9606 [Homo sapiens]	TUBB2A,TUBB2B	LudwigNR_Q213_generic_forward.fasta	49907.1	0.018	0	0	1	0.000646	0.0315
Final version of leukaemia and breast cancer derived MPs	VLB-MP-1	BioSample 1	20140426-VLBMPs-Set1-5 (Vlb-set1-5)	Cluster of Pyruvate kinase isozymes M1/M2 Tax_Id=9606 [Homo sapiens] (sp|P14618|PKM)	Pyruvate kinase isozymes M1/M2 Tax_Id=9606 [Homo sapiens]	sp|P14618|PKM	LudwigNR_Q213_generic_forward.fasta	57937.5	1	2	2	2	0.00129	0.0546
Final version of leukaemia and breast cancer derived MPs	VLB-MP-1	BioSample 1	20140426-VLBMPs-Set1-5 (Vlb-set1-5)	Cluster of L-lactate dehydrogenase A chain n=2 Tax_Id=9606 [Homo sapiens] (sp|P00338|LDHA)	L-lactate dehydrogenase A chain Tax_Id=9606 [Homo sapiens]	sp|P00338|LDHA	LudwigNR_Q213_generic_forward.fasta	36689.2	1	2	2	2	0.00129	0.0753
Final version of leukaemia and breast cancer derived MPs	VLB-MP-1	BioSample 1	20140426-VLBMPs-Set1-5 (Vlb-set1-5)	Cluster of sp|CON_P04264|K2C1_HUMAN Keratin, type II cytoskeletal 1 OS=Homo sapiens GN=KRT1 PE=1 SV=6 (CON_P04264)	sp|CON_P04264|K2C1_HUMAN Keratin, type II cytoskeletal 1 OS=Homo sapiens GN=KRT1 PE=1 SV=6	CON_P04264,sp|P04264|KRT1,tr|H6VRF8|KRT1,tr|H6VRG0|KRT1,tr|H6VRG1|KRT1,tr|H6VRG3|KRT1	,LudwigNR_Q213_generic_forward.fasta	18	1	8	8	10	0.00646	NaN%
Final version of leukaemia and breast cancer derived MPs	VLB-MP-1	BioSample 1	20140426-VLBMPs-Set1-5 (Vlb-set1-5)	Cluster of Disco-interacting protein 2 homolog B Tax_Id=9606 [Homo sapiens] (DIP2B)	Disco-interacting protein 2 homolog B Tax_Id=9606 [Homo sapiens]	DIP2B	LudwigNR_Q213_generic_forward.fasta	171491	0.94	1	1	1	0.000646	0.00825
Final version of leukaemia and breast cancer derived MPs	VLB-MP-1	BioSample 1	20140426-VLBMPs-Set1-5 (Vlb-set1-5)	Cluster of CAD protein Tax_Id=9606 [Homo sapiens] (sp|P27708|CAD)	CAD protein Tax_Id=9606 [Homo sapiens]	sp|P27708|CAD,tr|F8VPD4|CAD	LudwigNR_Q213_generic_forward.fasta	242982	0.222	0	0	0	0	0
Final version of leukaemia and breast cancer derived MPs	VLB-MP-1	BioSample 1	20140426-VLBMPs-Set1-5 (Vlb-set1-5)	Cluster of FLJ79260, highly similar to Actin, cytoplasmic 2 Tax_Id=9606 [Homo sapiens] (tr|B7ZAP6|cDNA,)	FLJ42347 fis, clone UTERU2003399, highly similar to Actin, gamma-enteric smooth muscle Tax_Id=9606 [Homo sapiens]	tr|B3KW67|cDNA	LudwigNR_Q213_generic_forward.fasta	41818	0.83	0	0	3	0.00194	0.0718
Final version of leukaemia and breast cancer derived MPs	VLB-MP-1	BioSample 1	20140426-VLBMPs-Set1-5 (Vlb-set1-5)	Cluster of Ras-related protein Rab-10 Tax_Id=9606 [Homo sapiens] (RAB10)	Ras-related protein Rab-10 Tax_Id=9606 [Homo sapiens]	RAB10	LudwigNR_Q213_generic_forward.fasta	22542.1	0.961	1	1	1	0.000646	0.055
Final version of leukaemia and breast cancer derived MPs	VLB-MP-1	BioSample 1	20140426-VLBMPs-Set1-5 (Vlb-set1-5)	Cluster of Transmembrane emp24 domain-containing protein 10 Tax_Id=9606 [Homo sapiens] (sp|P49755|TMED10)	Transmembrane emp24 domain-containing protein 10 Tax_Id=9606 [Homo sapiens]	sp|P49755|TMED10	LudwigNR_Q213_generic_forward.fasta	24977.5	0.698	0	0	1	0.000646	0.0502
Final version of leukaemia and breast cancer derived MPs	VLB-MP-1	BioSample 1	20140426-VLBMPs-Set1-5 (Vlb-set1-5)	Cluster of Myosin-9 Tax_Id=9606 [Homo sapiens] (sp|P35579|MYH9)	Myosin-9 Tax_Id=9606 [Homo sapiens]	sp|P35579|MYH9	LudwigNR_Q213_generic_forward.fasta	226538	1	38	40	43	0.0278	0.283
Final version of leukaemia and breast cancer derived MPs	VLB-MP-1	BioSample 1	20140426-VLBMPs-Set1-5 (Vlb-set1-5)	Cluster of Isoform 2 of Receptor-type tyrosine-protein phosphatase alpha Tax_Id=9606 [Homo sapiens] (sp|P18433-2|PTPRA)	Isoform 2 of Receptor-type tyrosine-protein phosphatase alpha Tax_Id=9606 [Homo sapiens]	sp|P18433-2|PTPRA,sp|P18433-3|PTPRA,sp|P18433-4|PTPRA,sp|P18433|PTPRA,tr|B7Z2A4|PTPRA,tr|B7Z4Q5|cDNA,tr|J3KP22|PTPRA	LudwigNR_Q213_generic_forward.fasta	89630.4	1	1	1	1	0.000646	0.0177
Final version of leukaemia and breast cancer derived MPs	VLB-MP-1	BioSample 1	20140426-VLBMPs-Set1-5 (Vlb-set1-5)	Cluster of Isoform 2 of Filamin-C Tax_Id=9606 [Homo sapiens] (sp|Q14315-2|FLNC)	Isoform 2 of Filamin-C Tax_Id=9606 [Homo sapiens]	sp|Q14315-2|FLNC,sp|Q14315|FLNC	LudwigNR_Q213_generic_forward.fasta	287274	0.002	0	0	0	0	0
Final version of leukaemia and breast cancer derived MPs	VLB-MP-1	BioSample 1	20140426-VLBMPs-Set1-5 (Vlb-set1-5)	Cluster of Isoform 2 of AP2-associated protein kinase 1 Tax_Id=9606 [Homo sapiens] (sp|Q2M2I8-2|AAK1)	Isoform 2 of AP2-associated protein kinase 1 Tax_Id=9606 [Homo sapiens]	sp|Q2M2I8-2|AAK1,sp|Q2M2I8|AAK1,tr|B7ZLC4|AAK1,tr|D6W5G0|AAK1	LudwigNR_Q213_generic_forward.fasta	93577.6	1	2	2	2	0.00129	0.0324
Final version of leukaemia and breast cancer derived MPs	VLB-MP-1	BioSample 1	20140426-VLBMPs-Set1-5 (Vlb-set1-5)	Cluster of Ras GTPase-activating-like protein IQGAP2 Tax_Id=9606 [Homo sapiens] (sp|Q13576|IQGAP2)	FLJ52376, highly similar to Ras GTPase-activating-like protein IQGAP2 Tax_Id=9606 [Homo sapiens]	tr|B7Z881|cDNA	LudwigNR_Q213_generic_forward.fasta	99431.9	0.8	0	0	9	0.00582	0.165
Final version of leukaemia and breast cancer derived MPs	VLB-MP-1	BioSample 1	20140426-VLBMPs-Set1-5 (Vlb-set1-5)	Cluster of Neutral amino acid transporter B(0) Tax_Id=9606 [Homo sapiens] (sp|Q15758|SLC1A5)	Neutral amino acid transporter B(0) Tax_Id=9606 [Homo sapiens]	sp|Q15758|SLC1A5,tr|Q71UA6|SLC1A5	LudwigNR_Q213_generic_forward.fasta	56599.8	1	2	2	2	0.00129	0.0573
Final version of leukaemia and breast cancer derived MPs	VLB-MP-1	BioSample 1	20140426-VLBMPs-Set1-5 (Vlb-set1-5)	Cluster of Isoform 2 of Kinesin-like protein KIF23 Tax_Id=9606 [Homo sapiens] (sp|Q02241-2|KIF23)	Kinesin-like protein KIF23 Tax_Id=9606 [Homo sapiens]	sp|Q02241|KIF23	LudwigNR_Q213_generic_forward.fasta	110059	0.061	0	0	1	0.000646	0.0135
Final version of leukaemia and breast cancer derived MPs	VLB-MP-1	BioSample 1	20140426-VLBMPs-Set1-5 (Vlb-set1-5)	Cluster of Histone H2A type 2-A Tax_Id=9606 [Homo sapiens] (HIST2H2AA3)	Histone H2A type 1-C Tax_Id=9606 [Homo sapiens]	HIST1H2AC	LudwigNR_Q213_generic_forward.fasta	14106	0.016	0	0	1	0.000646	0.146
Final version of leukaemia and breast cancer derived MPs	VLB-MP-1	BioSample 1	20140426-VLBMPs-Set1-5 (Vlb-set1-5)	Cluster of Histone H2A type 2-A Tax_Id=9606 [Homo sapiens] (HIST2H2AA3)	Histone H2A type 1-A Tax_Id=9606 [Homo sapiens]	HIST1H2AA	LudwigNR_Q213_generic_forward.fasta	14234.2	0.04	0	0	1	0.000646	0.145
Final version of leukaemia and breast cancer derived MPs	VLB-MP-1	BioSample 1	20140426-VLBMPs-Set1-5 (Vlb-set1-5)	Cluster of Isoform 2 of Filamin-B Tax_Id=9606 [Homo sapiens] (sp|O75369-2|FLNB)	Isoform 2 of Filamin-B Tax_Id=9606 [Homo sapiens]	sp|O75369-2|FLNB,sp|O75369-8|FLNB,sp|O75369-9|FLNB,sp|O75369|FLNB	LudwigNR_Q213_generic_forward.fasta	275663	1	8	8	8	0.00517	0.0539
Final version of leukaemia and breast cancer derived MPs	VLB-MP-1	BioSample 1	20140426-VLBMPs-Set1-5 (Vlb-set1-5)	Cluster of Isoform 2 of Heat shock protein HSP 90-alpha Tax_Id=9606 [Homo sapiens] (sp|P07900-2|HSP90AA1)	Heat shock protein HSP 90-beta Tax_Id=9606 [Homo sapiens]	HSP90AB1	LudwigNR_Q213_generic_forward.fasta	83267.3	0.52	0	0	2	0.00129	0.0373
Final version of leukaemia and breast cancer derived MPs	VLB-MP-1	BioSample 1	20140426-VLBMPs-Set1-5 (Vlb-set1-5)	Cluster of FLJ79260, highly similar to Actin, cytoplasmic 2 Tax_Id=9606 [Homo sapiens] (tr|B7ZAP6|cDNA,)	FLJ79260, highly similar to Actin, cytoplasmic 2 Tax_Id=9606 [Homo sapiens]	tr|B7ZAP6|cDNA,	LudwigNR_Q213_generic_forward.fasta	33102.2	0.808	0	0	2	0.00129	0.126
Final version of leukaemia and breast cancer derived MPs	VLB-MP-1	BioSample 1	20140426-VLBMPs-Set1-5 (Vlb-set1-5)	Cluster of Dedicator of cytokinesis protein 2 Tax_Id=9606 [Homo sapiens] (sp|Q92608|DOCK2)	Dedicator of cytokinesis protein 2 Tax_Id=9606 [Homo sapiens]	sp|Q92608|DOCK2	LudwigNR_Q213_generic_forward.fasta	211956	0.999	1	1	1	0.000646	0.00656
Final version of leukaemia and breast cancer derived MPs	VLB-MP-1	BioSample 1	20140426-VLBMPs-Set1-5 (Vlb-set1-5)	Cluster of sp|CON_P13645|K1C10_HUMAN Keratin, type I cytoskeletal 10 OS=Homo sapiens GN=KRT10 PE=1 SV=5 (CON_P13645)	sp|CON_P13645|K1C10_HUMAN Keratin, type I cytoskeletal 10 OS=Homo sapiens GN=KRT10 PE=1 SV=5	CON_P13645,KRT10	,LudwigNR_Q213_generic_forward.fasta	18	0.915	1	1	1	0.000646	NaN%
Final version of leukaemia and breast cancer derived MPs	VLB-MP-1	BioSample 1	20140426-VLBMPs-Set1-5 (Vlb-set1-5)	Cluster of Ras GTPase-activating-like protein IQGAP3 Tax_Id=9606 [Homo sapiens] (tr|F2Z2E2|IQGAP3)	Ras GTPase-activating-like protein IQGAP3 Tax_Id=9606 [Homo sapiens]	tr|F2Z2E2|IQGAP3	LudwigNR_Q213_generic_forward.fasta	179487	0	0	0	0	0	0
Final version of leukaemia and breast cancer derived MPs	VLB-MP-1	BioSample 1	20140426-VLBMPs-Set1-5 (Vlb-set1-5)	Cluster of Intercellular adhesion molecule 3 Tax_Id=9606 [Homo sapiens] (sp|P32942|ICAM3)	Intercellular adhesion molecule 3 Tax_Id=9606 [Homo sapiens]	sp|P32942|ICAM3	LudwigNR_Q213_generic_forward.fasta	59539	0.428	0	0	0	0	0
Final version of leukaemia and breast cancer derived MPs	VLB-MP-1	BioSample 1	20140426-VLBMPs-Set1-5 (Vlb-set1-5)	Cluster of FLJ90452 fis, clone NT2RP3001475, highly similar to Splicing factor 3B subunit 3 Tax_Id=9606 [Homo sapiens] (tr|B3KQH1|cDNA)	FLJ90452 fis, clone NT2RP3001475, highly similar to Splicing factor 3B subunit 3 Tax_Id=9606 [Homo sapiens]	tr|B3KQH1|cDNA	LudwigNR_Q213_generic_forward.fasta	99922.7	1	2	2	2	0.00129	0.0312
Final version of leukaemia and breast cancer derived MPs	VLB-MP-1	BioSample 1	20140426-VLBMPs-Set1-5 (Vlb-set1-5)	Cluster of Leukosialin Tax_Id=9606 [Homo sapiens] (SPN)	Leukosialin Tax_Id=9606 [Homo sapiens]	SPN	LudwigNR_Q213_generic_forward.fasta	40321.6	0.999	2	2	2	0.00129	0.05
Final version of leukaemia and breast cancer derived MPs	VLB-MP-1	BioSample 1	20140426-VLBMPs-Set1-5 (Vlb-set1-5)	Cluster of Isoform 2 of UDP-glucose:glycoprotein glucosyltransferase 1 Tax_Id=9606 [Homo sapiens] (sp|Q9NYU2-2|UGGT1)	Isoform 2 of UDP-glucose:glycoprotein glucosyltransferase 1 Tax_Id=9606 [Homo sapiens]	sp|Q9NYU2-2|UGGT1,sp|Q9NYU2|UGGT1,tr|A8KAK1|cDNA	LudwigNR_Q213_generic_forward.fasta	174982	1	2	2	2	0.00129	0.015
Final version of leukaemia and breast cancer derived MPs	VLB-MP-1	BioSample 1	20140426-VLBMPs-Set1-5 (Vlb-set1-5)	Cluster of Isoform 2 of Glucose-6-phosphate isomerase Tax_Id=9606 [Homo sapiens] (sp|P06744-2|GPI)	Isoform 2 of Glucose-6-phosphate isomerase Tax_Id=9606 [Homo sapiens]	sp|P06744-2|GPI,tr|B4DE36|Glucose-6-phosphate	LudwigNR_Q213_generic_forward.fasta	64325.9	0.961	1	1	1	0.000646	0.0264
Final version of leukaemia and breast cancer derived MPs	VLB-MP-1	BioSample 1	20140426-VLBMPs-Set1-5 (Vlb-set1-5)	Cluster of Isoform 2 of Filamin-A Tax_Id=9606 [Homo sapiens] (sp|P21333-2|FLNA)	Isoform 2 of Filamin-A Tax_Id=9606 [Homo sapiens]	sp|P21333-2|FLNA,sp|P21333|FLNA,tr|Q60FE5|FLNA,tr|Q60FE6|FLNA	LudwigNR_Q213_generic_forward.fasta	280009	1	29	29	29	0.0187	0.198
Final version of leukaemia and breast cancer derived MPs	VLB-MP-1	BioSample 1	20140426-VLBMPs-Set1-5 (Vlb-set1-5)	Cluster of sp|CON_P12763|FETUA_BOVIN Alpha-2-HS-glycoprotein OS=Bos taurus GN=AHSG PE=1 SV=2 (CON_P12763)	sp|CON_P12763|FETUA_BOVIN Alpha-2-HS-glycoprotein OS=Bos taurus GN=AHSG PE=1 SV=2	CON_P12763		18	1	2	2	2	0.00129	NaN%
Final version of leukaemia and breast cancer derived MPs	VLB-MP-1	BioSample 1	20140426-VLBMPs-Set1-5 (Vlb-set1-5)	Cluster of Guanine nucleotide-binding protein G(i) subunit alpha-2 Tax_Id=9606 [Homo sapiens] (sp|P04899|GNAI2)	Guanine nucleotide-binding protein G(i) subunit alpha-2 Tax_Id=9606 [Homo sapiens]	sp|P04899|GNAI2	LudwigNR_Q213_generic_forward.fasta	40452	0.562	1	1	1	0.000646	0.0423
Final version of leukaemia and breast cancer derived MPs	VLB-MP-1	BioSample 1	20140426-VLBMPs-Set1-5 (Vlb-set1-5)	Cluster of Isoform 2 of Neogenin n=1 Tax_Id=9606 [Homo sapiens] (sp|Q92859-2|NEO1)	sp|Q92859-4|NEO1 Isoform 4 of Neogenin n=2 Tax_Id=9606 [Homo sapiens]	Q92859-4,sp|Q92859-2|NEO1,sp|Q92859-3|NEO1,sp|Q92859|NEO1	,LudwigNR_Q213_generic_forward.fasta	154305	0.961	1	1	1	0.000646	NaN%
Final version of leukaemia and breast cancer derived MPs	VLB-MP-1	BioSample 1	20140426-VLBMPs-Set1-5 (Vlb-set1-5)	Cluster of Thrombospondin-1 Tax_Id=9606 [Homo sapiens] (THBS1)	Thrombospondin-1 Tax_Id=9606 [Homo sapiens]	THBS1,tr|B4E3J7|cDNA	LudwigNR_Q213_generic_forward.fasta	129382	0.999	2	2	2	0.00129	0.0197
Final version of leukaemia and breast cancer derived MPs	VLB-MP-1	BioSample 1	20140426-VLBMPs-Set1-5 (Vlb-set1-5)	Cluster of Spectrin beta chain, non-erythrocytic 1 Tax_Id=9606 [Homo sapiens] (sp|Q01082|SPTBN1)	Isoform 2 of Spectrin beta chain, non-erythrocytic 1 Tax_Id=9606 [Homo sapiens]	sp|Q01082-3|SPTBN1	LudwigNR_Q213_generic_forward.fasta	251402	0.999	0	0	35	0.0226	0.245
Final version of leukaemia and breast cancer derived MPs	VLB-MP-1	BioSample 1	20140426-VLBMPs-Set1-5 (Vlb-set1-5)	Cluster of Fatty acid synthase Tax_Id=9606 [Homo sapiens] (FASN)	Fatty acid synthase Tax_Id=9606 [Homo sapiens]	FASN	LudwigNR_Q213_generic_forward.fasta	273427	1	4	4	4	0.00259	0.0271
Final version of leukaemia and breast cancer derived MPs	VLB-MP-1	BioSample 1	20140426-VLBMPs-Set1-5 (Vlb-set1-5)	Cluster of Isoform 2 of Protein diaphanous homolog 1 Tax_Id=9606 [Homo sapiens] (sp|O60610-2|DIAPH1)	Isoform 2 of Protein diaphanous homolog 1 Tax_Id=9606 [Homo sapiens]	sp|O60610-2|DIAPH1,sp|O60610-3|DIAPH1,sp|O60610|DIAPH1,tr|B9ZVX0|DIAPH1,tr|E7ERW8|DIAPH1,tr|E7ET75|DIAPH1,tr|E9PEZ3|DIAPH1,tr|E9PHQ0|DIAPH1,tr|H9KV28|DIAPH1,tr|Q6URC4|Diaphanous	LudwigNR_Q213_generic_forward.fasta	138913	1	4	4	4	0.00259	0.0489
Final version of leukaemia and breast cancer derived MPs	VLB-MP-1	BioSample 1	20140426-VLBMPs-Set1-5 (Vlb-set1-5)	Cluster of Isoform 2 of Plectin Tax_Id=9606 [Homo sapiens] (sp|Q15149-2|PLEC)	Isoform 2 of Plectin Tax_Id=9606 [Homo sapiens]	sp|Q15149-2|PLEC,sp|Q15149-3|PLEC,sp|Q15149-4|PLEC,sp|Q15149-5|PLEC,sp|Q15149-6|PLEC,sp|Q15149-7|PLEC,sp|Q15149-8|PLEC,sp|Q15149-9|PLEC,sp|Q15149|PLEC	LudwigNR_Q213_generic_forward.fasta	518467	1	3	3	3	0.00194	0.0116
Final version of leukaemia and breast cancer derived MPs	VLB-MP-1	BioSample 1	20140426-VLBMPs-Set1-5 (Vlb-set1-5)	Cluster of Hypoxia up-regulated protein 1 Tax_Id=9606 [Homo sapiens] (sp|Q9Y4L1|HYOU1)	Hypoxia up-regulated protein 1 Tax_Id=9606 [Homo sapiens]	sp|Q9Y4L1|HYOU1,tr|E9PL22|HYOU1	LudwigNR_Q213_generic_forward.fasta	111337	1	16	19	19	0.0123	0.245
Final version of leukaemia and breast cancer derived MPs	VLB-MP-1	BioSample 1	20140426-VLBMPs-Set1-5 (Vlb-set1-5)	Cluster of FLJ79260, highly similar to Actin, cytoplasmic 2 Tax_Id=9606 [Homo sapiens] (tr|B7ZAP6|cDNA,)	Actin, alpha skeletal muscle Tax_Id=9606 [Homo sapiens]	tr|A6NL76|ACTA1	LudwigNR_Q213_generic_forward.fasta	32275.5	0.75	0	0	4	0.00259	0.131
Final version of leukaemia and breast cancer derived MPs	VLB-MP-1	BioSample 1	20140426-VLBMPs-Set1-5 (Vlb-set1-5)	Cluster of Isoform 2 of Kinesin-like protein KIF23 Tax_Id=9606 [Homo sapiens] (sp|Q02241-2|KIF23)	Isoform 2 of Kinesin-like protein KIF23 Tax_Id=9606 [Homo sapiens]	sp|Q02241-2|KIF23	LudwigNR_Q213_generic_forward.fasta	98106.1	0.064	0	0	1	0.000646	0.0152
Final version of leukaemia and breast cancer derived MPs	VLB-MP-1	BioSample 1	20140426-VLBMPs-Set1-5 (Vlb-set1-5)	Cluster of Isoform 2 of Solute carrier family 12 member 2 Tax_Id=9606 [Homo sapiens] (sp|P55011-3|SLC12A2)	Isoform 2 of Solute carrier family 12 member 2 Tax_Id=9606 [Homo sapiens]	sp|P55011-3|SLC12A2,sp|P55011|SLC12A2,tr|B7ZM24|SLC12A2,tr|G3XAL9|SLC12A2	LudwigNR_Q213_generic_forward.fasta	129684	0.389	0	0	0	0	0
Final version of leukaemia and breast cancer derived MPs	VLB-MP-1	BioSample 1	20140426-VLBMPs-Set1-5 (Vlb-set1-5)	Cluster of Glyceraldehyde-3-phosphate dehydrogenase Tax_Id=9606 [Homo sapiens] (sp|P04406|GAPDH)	sp|CON_P10096|G3P_BOVIN Glyceraldehyde-3-phosphate dehydrogenase OS=Bos taurus GN=GAPDH PE=1 SV=4	CON_P10096		0	0.01	0	0	0	0	0
Final version of leukaemia and breast cancer derived MPs	VLB-MP-1	BioSample 1	20140426-VLBMPs-Set1-5 (Vlb-set1-5)	Cluster of Moesin Tax_Id=9606 [Homo sapiens] (MSN)	Moesin Tax_Id=9606 [Homo sapiens]	MSN	LudwigNR_Q213_generic_forward.fasta	67821.8	0.854	0	0	1	0.000646	0.0156
Final version of leukaemia and breast cancer derived MPs	VLB-MP-1	BioSample 1	20140426-VLBMPs-Set1-5 (Vlb-set1-5)	Cluster of FLJ11352 fis, clone HEMBA1000020, highly similar to Tubulin beta-2C chain n=1 Tax_Id=9606 [Homo sapiens] (tr|B3KML9|cDNA)	Tubulin beta chain Tax_Id=9606 [Homo sapiens]	tr|E9PBJ4|TUBB	LudwigNR_Q213_generic_forward.fasta	27435.9	0.011	0	0	1	0.000646	0.0576
Final version of leukaemia and breast cancer derived MPs	VLB-MP-1	BioSample 1	20140426-VLBMPs-Set1-5 (Vlb-set1-5)	Cluster of Isoform 2 of DNA topoisomerase 2-alpha Tax_Id=9606 [Homo sapiens] (sp|P11388-2|TOP2A)	Isoform 2 of DNA topoisomerase 2-alpha Tax_Id=9606 [Homo sapiens]	sp|P11388-2|TOP2A,sp|P11388-3|TOP2A,sp|P11388|TOP2A	LudwigNR_Q213_generic_forward.fasta	177507	0.973	0	0	2	0.00129	0.0154
Final version of leukaemia and breast cancer derived MPs	VLB-MP-1	BioSample 1	20140426-VLBMPs-Set1-5 (Vlb-set1-5)	Cluster of TNF receptor-associated protein 1 Tax_Id=9606 [Homo sapiens] (tr|Q5CAQ4|TRAP1)	Heat shock protein 75 kDa, mitochondrial Tax_Id=9606 [Homo sapiens]	sp|Q12931|TRAP1,tr|B4DR68|cDNA,tr|F5H897|TRAP1	LudwigNR_Q213_generic_forward.fasta	80112.9	0.001	0	0	1	0.000646	0.0199
Final version of leukaemia and breast cancer derived MPs	VLB-MP-1	BioSample 1	20140426-VLBMPs-Set1-5 (Vlb-set1-5)	Cluster of Dolichyl-diphosphooligosaccharide--protein glycosyltransferase subunit 1 Tax_Id=9606 [Homo sapiens] (sp|P04843|RPN1)	Dolichyl-diphosphooligosaccharide--protein glycosyltransferase subunit 1 Tax_Id=9606 [Homo sapiens]	sp|P04843|RPN1	LudwigNR_Q213_generic_forward.fasta	68571	0.961	1	1	1	0.000646	0.0198
Final version of leukaemia and breast cancer derived MPs	VLB-MP-1	BioSample 1	20140426-VLBMPs-Set1-5 (Vlb-set1-5)	Cluster of Leucine-rich PPR motif-containing protein, mitochondrial Tax_Id=9606 [Homo sapiens] (sp|P42704|LRPPRC)	Leucine-rich PPR motif-containing protein, mitochondrial Tax_Id=9606 [Homo sapiens]	sp|P42704|LRPPRC	LudwigNR_Q213_generic_forward.fasta	157912	1	28	31	32	0.0207	0.252
Final version of leukaemia and breast cancer derived MPs	VLB-MP-1	BioSample 1	20140426-VLBMPs-Set1-5 (Vlb-set1-5)	Cluster of Spectrin alpha chain, non-erythrocytic 1 Tax_Id=9606 [Homo sapiens] (sp|Q13813|SPTAN1)	Spectrin alpha chain, non-erythrocytic 1 Tax_Id=9606 [Homo sapiens]	sp|Q13813|SPTAN1	LudwigNR_Q213_generic_forward.fasta	284543	1	69	77	78	0.0504	0.406
Final version of leukaemia and breast cancer derived MPs	VLB-MP-1	BioSample 1	20140426-VLBMPs-Set1-5 (Vlb-set1-5)	Cluster of Elongation factor 2 Tax_Id=9606 [Homo sapiens] (EEF2)	Elongation factor 2 Tax_Id=9606 [Homo sapiens]	EEF2	LudwigNR_Q213_generic_forward.fasta	95340.1	0.378	0	0	0	0	0
Final version of leukaemia and breast cancer derived MPs	VLB-MP-1	BioSample 1	20140426-VLBMPs-Set1-5 (Vlb-set1-5)	Cluster of Cullin-associated NEDD8-dissociated protein 1 Tax_Id=9606 [Homo sapiens] (sp|Q86VP6|CAND1)	Cullin-associated NEDD8-dissociated protein 1 Tax_Id=9606 [Homo sapiens]	sp|Q86VP6|CAND1,tr|A8K8U1|cDNA	LudwigNR_Q213_generic_forward.fasta	136381	1	14	15	15	0.0097	0.192
Final version of leukaemia and breast cancer derived MPs	VLB-MP-1	BioSample 1	20140426-VLBMPs-Set1-5 (Vlb-set1-5)	Cluster of Putative uncharacterized protein DKFZp686M088 Tax_Id=9606 [Homo sapiens] (DKFZp686M088)	Isoform B of Plasma membrane calcium-transporting ATPase 1 Tax_Id=9606 [Homo sapiens]	sp|P20020-3|ATP2B1,sp|P20020-6|ATP2B1	LudwigNR_Q213_generic_forward.fasta	134689	1	6	7	13	0.0084	0.125
Final version of leukaemia and breast cancer derived MPs	VLB-MP-1	BioSample 1	20140426-VLBMPs-Set1-5 (Vlb-set1-5)	Cluster of Putative histone H2B type 2-C Tax_Id=9606 [Homo sapiens] (HIST2H2BC)	Putative histone H2B type 2-C Tax_Id=9606 [Homo sapiens]	HIST2H2BC,HIST2H2BD	LudwigNR_Q213_generic_forward.fasta	21472.6	0	0	0	0	0	0
Final version of leukaemia and breast cancer derived MPs	VLB-MP-1	BioSample 1	20140426-VLBMPs-Set1-5 (Vlb-set1-5)	Cluster of ATP synthase subunit beta, mitochondrial Tax_Id=9606 [Homo sapiens] (sp|P06576|ATP5B)	ATP synthase subunit beta, mitochondrial Tax_Id=9606 [Homo sapiens]	sp|P06576|ATP5B	LudwigNR_Q213_generic_forward.fasta	56560.6	0.674	1	1	1	0.000646	0.0302
Final version of leukaemia and breast cancer derived MPs	VLB-MP-1	BioSample 1	20140426-VLBMPs-Set1-5 (Vlb-set1-5)	Cluster of Isoform 2 of Reticulon-4 Tax_Id=9606 [Homo sapiens] (sp|Q9NQC3-2|RTN4)	Isoform 2 of Reticulon-4 Tax_Id=9606 [Homo sapiens]	sp|Q9NQC3-2|RTN4,sp|Q9NQC3-5|RTN4,sp|Q9NQC3|RTN4,tr|F8W914|RTN4,tr|Q6IPN0|RTN4	LudwigNR_Q213_generic_forward.fasta	40318.7	0.226	0	0	0	0	0
Final version of leukaemia and breast cancer derived MPs	VLB-MP-1	BioSample 1	20140426-VLBMPs-Set1-5 (Vlb-set1-5)	Cluster of Eukaryotic translation initiation factor 3 Tax_Id=9606 [Homo sapiens] (eIF3a)	Eukaryotic translation initiation factor 3 Tax_Id=9606 [Homo sapiens]	eIF3a,sp|Q14152|EIF3A,tr|Q24JU4|EIF3A	LudwigNR_Q213_generic_forward.fasta	166575	0.961	1	1	1	0.000646	0.0109
Final version of leukaemia and breast cancer derived MPs	VLB-MP-1	BioSample 1	20140426-VLBMPs-Set1-5 (Vlb-set1-5)	Cluster of sp|CON_P02070|HBB_BOVIN Hemoglobin subunit beta OS=Bos taurus GN=HBB PE=1 SV=1 (CON_P02070)	sp|CON_P02070|HBB_BOVIN Hemoglobin subunit beta OS=Bos taurus GN=HBB PE=1 SV=1	CON_P02070		18	1	2	2	2	0.00129	NaN%
Final version of leukaemia and breast cancer derived MPs	VLB-MP-1	BioSample 1	20140426-VLBMPs-Set1-5 (Vlb-set1-5)	Cluster of Ras GTPase-activating-like protein IQGAP2 Tax_Id=9606 [Homo sapiens] (sp|Q13576|IQGAP2)	FLJ52367, highly similar to Ras GTPase-activating-like protein IQGAP2 Tax_Id=9606 [Homo sapiens]	tr|B7Z7X2|cDNA	LudwigNR_Q213_generic_forward.fasta	43671.9	1	2	2	4	0.00259	0.143
Final version of leukaemia and breast cancer derived MPs	VLB-MP-1	BioSample 1	20140426-VLBMPs-Set1-5 (Vlb-set1-5)	Cluster of Putative uncharacterized protein DKFZp686I0746 Tax_Id=9606 [Homo sapiens] (DKFZp686I0746)	Putative uncharacterized protein DKFZp686I0746 Tax_Id=9606 [Homo sapiens]	DKFZp686I0746,ENSP00000377568,Q14203-4,Q14203-6,sp|Q14203-3|DCTN1,sp|Q14203|DCTN1,tr|E7EX90|DCTN1	,LudwigNR_Q213_generic_forward.fasta	136823	1	3	3	3	0.00194	0.0313
Final version of leukaemia and breast cancer derived MPs	VLB-MP-1	BioSample 1	20140426-VLBMPs-Set1-5 (Vlb-set1-5)	Cluster of Histone H2A type 2-A Tax_Id=9606 [Homo sapiens] (HIST2H2AA3)	Histone H2A type 2-A Tax_Id=9606 [Homo sapiens]	HIST2H2AA3,HIST2H2AC	LudwigNR_Q213_generic_forward.fasta	14096	0.039	0	0	1	0.000646	0.146
Final version of leukaemia and breast cancer derived MPs	VLB-MP-1	BioSample 1	20140426-VLBMPs-Set1-5 (Vlb-set1-5)	Cluster of Isoform 2 of Nicastrin Tax_Id=9606 [Homo sapiens] (sp|Q92542-2|NCSTN)	Isoform 2 of Nicastrin Tax_Id=9606 [Homo sapiens]	sp|Q92542-2|NCSTN,sp|Q92542|NCSTN,tr|B4DJN0|cDNA,tr|E7ENA9|NCSTN	LudwigNR_Q213_generic_forward.fasta	76744.9	1	3	3	3	0.00194	0.0653
Final version of leukaemia and breast cancer derived MPs	VLB-MP-1	BioSample 1	20140426-VLBMPs-Set1-5 (Vlb-set1-5)	Cluster of FLJ11352 fis, clone HEMBA1000020, highly similar to Tubulin beta-2C chain n=1 Tax_Id=9606 [Homo sapiens] (tr|B3KML9|cDNA)	Tubulin beta-4A chain Tax_Id=9606 [Homo sapiens]	sp|P04350|TUBB4A	LudwigNR_Q213_generic_forward.fasta	49585.5	0.019	0	0	1	0.000646	0.0315
Final version of leukaemia and breast cancer derived MPs	VLB-MP-1	BioSample 1	20140426-VLBMPs-Set1-5 (Vlb-set1-5)	Cluster of Tubulin alpha-1A chain n=3 Tax_Id=9606 [Homo sapiens] (sp|Q71U36|TUBA1A)	Tubulin alpha-4A chain Tax_Id=9606 [Homo sapiens]	sp|P68366|TUBA4A,tr|A8MUB1|TUBA4A	LudwigNR_Q213_generic_forward.fasta	49924.6	0.995	1	1	1	0.000646	0.0312
Final version of leukaemia and breast cancer derived MPs	VLB-MP-1	BioSample 1	20140426-VLBMPs-Set1-5 (Vlb-set1-5)	Cluster of Apolipoprotein B-100 Tax_Id=9606 [Homo sapiens] (sp|P04114|APOB)	Apolipoprotein B-100 Tax_Id=9606 [Homo sapiens]	sp|P04114|APOB,tr|C0JYY2|APOB	LudwigNR_Q213_generic_forward.fasta	515615	0.976	0	0	0	0	0
Final version of leukaemia and breast cancer derived MPs	VLB-MP-1	BioSample 1	20140426-VLBMPs-Set1-5 (Vlb-set1-5)	Cluster of Isoform B of Phosphate carrier protein, mitochondrial Tax_Id=9606 [Homo sapiens] (sp|Q00325-2|SLC25A3)	Isoform B of Phosphate carrier protein, mitochondrial Tax_Id=9606 [Homo sapiens]	sp|Q00325-2|SLC25A3,sp|Q00325|SLC25A3,tr|B2RE88|cDNA,,tr|F8VVM2|SLC25A3,tr|Q8NCF7|cDNA	LudwigNR_Q213_generic_forward.fasta	39959.5	1	3	3	3	0.00194	0.0776
Final version of leukaemia and breast cancer derived MPs	VLB-MP-1	BioSample 1	20140426-VLBMPs-Set1-5 (Vlb-set1-5)	Cluster of Isoform 2 of Fermitin family homolog 3 Tax_Id=9606 [Homo sapiens] (sp|Q86UX7-2|FERMT3)	Isoform 2 of Fermitin family homolog 3 Tax_Id=9606 [Homo sapiens]	sp|Q86UX7-2|FERMT3,sp|Q86UX7|FERMT3	LudwigNR_Q213_generic_forward.fasta	75432.2	0.588	1	1	1	0.000646	0.0196
Final version of leukaemia and breast cancer derived MPs	VLB-MP-1	BioSample 1	20140426-VLBMPs-Set1-5 (Vlb-set1-5)	Cluster of sp|Q9Y6M7-13|SLC4A7 Isoform 13 of Sodium bicarbonate cotransporter 3 n=2 Tax_Id=9606 [Homo sapiens] (Q9Y6M7-13)	sp|Q9Y6M7-13|SLC4A7 Isoform 13 of Sodium bicarbonate cotransporter 3 n=2 Tax_Id=9606 [Homo sapiens]	Q9Y6M7-13,sp|Q9Y6M7-6|SLC4A7,sp|Q9Y6M7-7|SLC4A7,sp|Q9Y6M7-8|SLC4A7	,LudwigNR_Q213_generic_forward.fasta	127350	0.997	1	1	1	0.000646	NaN%
Final version of leukaemia and breast cancer derived MPs	VLB-MP-1	BioSample 1	20140426-VLBMPs-Set1-5 (Vlb-set1-5)	Cluster of Isoform 2 of Leucyl-cystinyl aminopeptidase Tax_Id=9606 [Homo sapiens] (sp|Q9UIQ6-2|LNPEP)	Isoform 2 of Leucyl-cystinyl aminopeptidase Tax_Id=9606 [Homo sapiens]	sp|Q9UIQ6-2|LNPEP,sp|Q9UIQ6-3|LNPEP,sp|Q9UIQ6|LNPEP,tr|B2RAK1|cDNA,	LudwigNR_Q213_generic_forward.fasta	115640	0.961	1	1	1	0.000646	0.0129
Final version of leukaemia and breast cancer derived MPs	VLB-MP-1	BioSample 1	20140426-VLBMPs-Set1-5 (Vlb-set1-5)	Cluster of ADP/ATP translocase 2 Tax_Id=9606 [Homo sapiens] (SLC25A5)	ADP/ATP translocase 3 Tax_Id=9606 [Homo sapiens]	SLC25A6	LudwigNR_Q213_generic_forward.fasta	32867.1	0.999	1	1	4	0.00259	0.148
Final version of leukaemia and breast cancer derived MPs	VLB-MP-1	BioSample 1	20140426-VLBMPs-Set1-5 (Vlb-set1-5)	Cluster of ADP/ATP translocase 2 Tax_Id=9606 [Homo sapiens] (SLC25A5)	ADP/ATP translocase 2 Tax_Id=9606 [Homo sapiens]	SLC25A5	LudwigNR_Q213_generic_forward.fasta	32853.5	1	1	1	4	0.00259	0.148
Final version of leukaemia and breast cancer derived MPs	VLB-MP-1	BioSample 1	20140426-VLBMPs-Set1-5 (Vlb-set1-5)	Cluster of Protein flightless-1 homolog Tax_Id=9606 [Homo sapiens] (sp|Q13045|FLII)	ens|ENSP00000368763|ENSG00000177731 transcript:ENST00000379450 gene_biotype:protein_coding transcript_biotype:protein_coding n=1 Tax_Id=9606 [Homo sapiens]	ENSP00000368763,Q13045-3,sp|Q13045-2|FLII,sp|Q13045|FLII,tr|B4DIX0|cDNA	,LudwigNR_Q213_generic_forward.fasta	135199	1	2	2	2	0.00129	NaN%
Final version of leukaemia and breast cancer derived MPs	VLB-MP-1	BioSample 1	20140426-VLBMPs-Set1-5 (Vlb-set1-5)	Cluster of Talin-1 Tax_Id=9606 [Homo sapiens] (sp|Q9Y490|TLN1)	Talin-1 Tax_Id=9606 [Homo sapiens]	sp|Q9Y490|TLN1	LudwigNR_Q213_generic_forward.fasta	269765	1	12	12	12	0.00776	0.0984
Final version of leukaemia and breast cancer derived MPs	VLB-MP-1	BioSample 1	20140426-VLBMPs-Set1-5 (Vlb-set1-5)	Cluster of Kinesin-like protein KIF14 Tax_Id=9606 [Homo sapiens] (KIF14)	Kinesin-like protein KIF14 Tax_Id=9606 [Homo sapiens]	KIF14	LudwigNR_Q213_generic_forward.fasta	186496	1	4	4	4	0.00259	0.0285
Final version of leukaemia and breast cancer derived MPs	VLB-MP-1	BioSample 1	20140426-VLBMPs-Set1-5 (Vlb-set1-5)	Cluster of Ubiquitin carboxyl-terminal hydrolase 7 Tax_Id=9606 [Homo sapiens] (sp|Q93009|USP7)	Ubiquitin carboxyl-terminal hydrolase 7 Tax_Id=9606 [Homo sapiens]	sp|Q93009|USP7,tr|B7Z815|USP7,tr|B7Z855|Ubiquitin,tr|B7ZAX6|Ubiquitin,tr|F5H8E5|USP7	LudwigNR_Q213_generic_forward.fasta	128305	1	3	3	3	0.00194	0.0436
Final version of leukaemia and breast cancer derived MPs	VLB-MP-1	BioSample 1	20140426-VLBMPs-Set1-5 (Vlb-set1-5)	Cluster of Kinesin-like protein KIF11 Tax_Id=9606 [Homo sapiens] (KIF11)	Kinesin-like protein KIF11 Tax_Id=9606 [Homo sapiens]	KIF11	LudwigNR_Q213_generic_forward.fasta	119162	0.998	1	1	1	0.000646	0.0133
Final version of leukaemia and breast cancer derived MPs	VLB-MP-1	BioSample 1	20140426-VLBMPs-Set1-5 (Vlb-set1-5)	Cluster of transcript:ENST00000296585 gene_biotype:protein_coding transcript_biotype:protein_coding Tax_Id=9606 [Homo sapiens] (ens|ENSP00000296585|ENSG00000164171)	transcript:ENST00000296585 gene_biotype:protein_coding transcript_biotype:protein_coding Tax_Id=9606 [Homo sapiens]	ens|ENSP00000296585|ENSG00000164171,tr|E7ESP4|ITGA2	LudwigNR_Q213_generic_forward.fasta	129299	1	4	4	4	0.00259	0.055
Final version of leukaemia and breast cancer derived MPs	VLB-MP-1	BioSample 1	20140426-VLBMPs-Set1-5 (Vlb-set1-5)	Cluster of Neutral amino acid transporter B(0) Tax_Id=9606 [Homo sapiens] (sp|Q15758|SLC1A5)	FLJ58765, highly similar to Neutral amino acid transporter B(0) Tax_Id=9606 [Homo sapiens]	tr|B4DE27|cDNA	LudwigNR_Q213_generic_forward.fasta	33724.7	0.988	1	1	1	0.000646	0.0639
Final version of leukaemia and breast cancer derived MPs	VLB-MP-1	BioSample 1	20140426-VLBMPs-Set1-5 (Vlb-set1-5)	Cluster of Cytoplasmic dynein 1 heavy chain 1 Tax_Id=9606 [Homo sapiens] (sp|Q14204|DYNC1H1)	Cytoplasmic dynein 1 heavy chain 1 Tax_Id=9606 [Homo sapiens]	sp|Q14204|DYNC1H1	LudwigNR_Q213_generic_forward.fasta	532406	0.887	1	1	1	0.000646	0.0043
Final version of leukaemia and breast cancer derived MPs	VLB-MP-1	BioSample 1	20140426-VLBMPs-Set1-5 (Vlb-set1-5)	Cluster of Histone H2B type 1-D Tax_Id=9606 [Homo sapiens] (HIST1H2BD)	Histone H2B type 1-D Tax_Id=9606 [Homo sapiens]	HIST1H2BD,HIST1H2BH,HIST1H2BK,HIST1H2BM,HIST1H2BN,sp|P62807|HIST1H2BC,sp|Q5QNW6-2|HIST2H2BF,sp|Q5QNW6|HIST2H2BF,tr|A8K9J7|Histone,tr|B4DR52|HIST2H2BF	LudwigNR_Q213_generic_forward.fasta	14841.9	0.762	1	1	1	0.000646	0.0714
Final version of leukaemia and breast cancer derived MPs	VLB-MP-1	BioSample 1	20140426-VLBMPs-Set1-5 (Vlb-set1-5)	Cluster of FLJ76732, highly similar to Homo sapiens TAO kinase 3 (TAOK3), mRNA Tax_Id=9606 [Homo sapiens] (tr|A8K0J3|cDNA)	Isoform 3 of Serine/threonine-protein kinase TAO1 Tax_Id=9606 [Homo sapiens]	sp|Q7L7X3-3|TAOK1,sp|Q7L7X3|TAOK1	LudwigNR_Q213_generic_forward.fasta	97527.4	0.004	0	0	0	0	0
Final version of leukaemia and breast cancer derived MPs	VLB-MP-1	BioSample 1	20140426-VLBMPs-Set1-6 (Vlb-set1-6)	Cluster of Spectrin beta chain, non-erythrocytic 1 Tax_Id=9606 [Homo sapiens] (sp|Q01082|SPTBN1)	Spectrin beta chain, non-erythrocytic 1 Tax_Id=9606 [Homo sapiens]	sp|Q01082|SPTBN1	LudwigNR_Q213_generic_forward.fasta	274613	1	5	5	26	0.0153	0.172
Final version of leukaemia and breast cancer derived MPs	VLB-MP-1	BioSample 1	20140426-VLBMPs-Set1-6 (Vlb-set1-6)	Cluster of ens|ENSP00000438911|ENSG00000116584 transcript:ENST00000543433 gene_biotype:protein_coding transcript_biotype:protein_coding n=1 Tax_Id=9606 [Homo sapiens] (ENSP00000438911)	ens|ENSP00000438911|ENSG00000116584 transcript:ENST00000543433 gene_biotype:protein_coding transcript_biotype:protein_coding n=1 Tax_Id=9606 [Homo sapiens]	ENSP00000438911,sp|Q92974-2|ARHGEF2,sp|Q92974-3|ARHGEF2,sp|Q92974|ARHGEF2,tr|B4DJ49|cDNA,tr|B7Z977|cDNA,tr|D3DVA5|ARHGEF2,tr|Q5VY93|ARHGEF2	,LudwigNR_Q213_generic_forward.fasta	111475	0.762	1	1	1	0.000588	NaN%
Final version of leukaemia and breast cancer derived MPs	VLB-MP-1	BioSample 1	20140426-VLBMPs-Set1-6 (Vlb-set1-6)	Cluster of Transcription intermediary factor 1-beta Tax_Id=9606 [Homo sapiens] (sp|Q13263|TRIM28)	Transcription intermediary factor 1-beta Tax_Id=9606 [Homo sapiens]	sp|Q13263|TRIM28,tr|B2R8R5|cDNA,	LudwigNR_Q213_generic_forward.fasta	88549	1	4	4	4	0.00235	0.0659
Final version of leukaemia and breast cancer derived MPs	VLB-MP-1	BioSample 1	20140426-VLBMPs-Set1-6 (Vlb-set1-6)	Cluster of Drebrin Tax_Id=9606 [Homo sapiens] (sp|Q16643|DBN1)	Drebrin Tax_Id=9606 [Homo sapiens]	sp|Q16643|DBN1,tr|A8MV58|DBN1	LudwigNR_Q213_generic_forward.fasta	71428.6	1	3	4	9	0.00529	0.233
Final version of leukaemia and breast cancer derived MPs	VLB-MP-1	BioSample 1	20140426-VLBMPs-Set1-6 (Vlb-set1-6)	Cluster of Multidrug resistance protein 1 Tax_Id=9606 [Homo sapiens] (sp|P08183|ABCB1)	Multidrug resistance protein 1 Tax_Id=9606 [Homo sapiens]	sp|P08183|ABCB1	LudwigNR_Q213_generic_forward.fasta	141484	1	10	11	11	0.00647	0.123
Final version of leukaemia and breast cancer derived MPs	VLB-MP-1	BioSample 1	20140426-VLBMPs-Set1-6 (Vlb-set1-6)	Cluster of Ubiquitin-60S ribosomal protein L40 Tax_Id=9606 [Homo sapiens] (UBA52)	Ubiquitin-60S ribosomal protein L40 Tax_Id=9606 [Homo sapiens]	UBA52	LudwigNR_Q213_generic_forward.fasta	14728.9	0.999	1	1	1	0.000588	0.125
Final version of leukaemia and breast cancer derived MPs	VLB-MP-1	BioSample 1	20140426-VLBMPs-Set1-6 (Vlb-set1-6)	Cluster of Isoform 2 of Rho GTPase-activating protein 17 Tax_Id=9606 [Homo sapiens] (sp|Q68EM7-2|ARHGAP17)	Isoform 2 of Rho GTPase-activating protein 17 Tax_Id=9606 [Homo sapiens]	sp|Q68EM7-2|ARHGAP17,sp|Q68EM7-5|ARHGAP17,sp|Q68EM7-6|ARHGAP17,sp|Q68EM7|ARHGAP17	LudwigNR_Q213_generic_forward.fasta	87609.5	1	3	3	3	0.00176	0.0448
Final version of leukaemia and breast cancer derived MPs	VLB-MP-1	BioSample 1	20140426-VLBMPs-Set1-6 (Vlb-set1-6)	Cluster of Importin subunit beta-1 Tax_Id=9606 [Homo sapiens] (sp|Q14974|KPNB1)	Importin subunit beta-1 Tax_Id=9606 [Homo sapiens]	sp|Q14974|KPNB1,tr|B2RBR9|cDNA,	LudwigNR_Q213_generic_forward.fasta	97171.3	1	3	3	3	0.00176	0.0525
Final version of leukaemia and breast cancer derived MPs	VLB-MP-1	BioSample 1	20140426-VLBMPs-Set1-6 (Vlb-set1-6)	Cluster of 1-phosphatidylinositol 4,5-bisphosphate phosphodiesterase beta-3 Tax_Id=9606 [Homo sapiens] (PLCB3)	1-phosphatidylinositol 4,5-bisphosphate phosphodiesterase beta-3 Tax_Id=9606 [Homo sapiens]	PLCB3	LudwigNR_Q213_generic_forward.fasta	138803	0.74	1	1	1	0.000588	0.0154
Final version of leukaemia and breast cancer derived MPs	VLB-MP-1	BioSample 1	20140426-VLBMPs-Set1-6 (Vlb-set1-6)	Cluster of Isoform B of AP-2 complex subunit alpha-1 Tax_Id=9606 [Homo sapiens] (sp|O95782-2|AP2A1)	Isoform B of AP-2 complex subunit alpha-1 Tax_Id=9606 [Homo sapiens]	sp|O95782-2|AP2A1,sp|O95782|AP2A1	LudwigNR_Q213_generic_forward.fasta	105364	0.994	1	1	2	0.00118	0.022
Final version of leukaemia and breast cancer derived MPs	VLB-MP-1	BioSample 1	20140426-VLBMPs-Set1-6 (Vlb-set1-6)	Cluster of Cell surface glycoprotein MUC18 Tax_Id=9606 [Homo sapiens] (sp|P43121|MCAM)	Cell surface glycoprotein MUC18 Tax_Id=9606 [Homo sapiens]	sp|P43121|MCAM,tr|B2R642|cDNA,	LudwigNR_Q213_generic_forward.fasta	71606.5	1	10	10	10	0.00588	0.224
Final version of leukaemia and breast cancer derived MPs	VLB-MP-1	BioSample 1	20140426-VLBMPs-Set1-6 (Vlb-set1-6)	Cluster of Serine/threonine-protein kinase 10 Tax_Id=9606 [Homo sapiens] (STK10)	Serine/threonine-protein kinase 10 Tax_Id=9606 [Homo sapiens]	STK10	LudwigNR_Q213_generic_forward.fasta	112138	1	3	3	3	0.00176	0.0465
Final version of leukaemia and breast cancer derived MPs	VLB-MP-1	BioSample 1	20140426-VLBMPs-Set1-6 (Vlb-set1-6)	Cluster of Isoform 2 of Receptor-type tyrosine-protein phosphatase C Tax_Id=9606 [Homo sapiens] (sp|P08575-2|PTPRC)	Isoform 2 of Receptor-type tyrosine-protein phosphatase C Tax_Id=9606 [Homo sapiens]	sp|P08575-2|PTPRC,sp|P08575|PTPRC,tr|E9PC28|PTPRC	LudwigNR_Q213_generic_forward.fasta	130900	1	2	2	2	0.00118	0.0236
Final version of leukaemia and breast cancer derived MPs	VLB-MP-1	BioSample 1	20140426-VLBMPs-Set1-6 (Vlb-set1-6)	Cluster of Monofunctional C1-tetrahydrofolate synthase, mitochondrial Tax_Id=9606 [Homo sapiens] (sp|Q6UB35|MTHFD1L)	Monofunctional C1-tetrahydrofolate synthase, mitochondrial Tax_Id=9606 [Homo sapiens]	sp|Q6UB35|MTHFD1L,tr|B7ZM99|MTHFD1L	LudwigNR_Q213_generic_forward.fasta	105792	1	6	6	6	0.00353	0.09
Final version of leukaemia and breast cancer derived MPs	VLB-MP-1	BioSample 1	20140426-VLBMPs-Set1-6 (Vlb-set1-6)	Cluster of Staphylococcal nuclease domain-containing protein 1 Tax_Id=9606 [Homo sapiens] (SND1)	Staphylococcal nuclease domain-containing protein 1 Tax_Id=9606 [Homo sapiens]	SND1,tr|B2R5U1|cDNA,	LudwigNR_Q213_generic_forward.fasta	101998	1	4	4	4	0.00235	0.0615
Final version of leukaemia and breast cancer derived MPs	VLB-MP-1	BioSample 1	20140426-VLBMPs-Set1-6 (Vlb-set1-6)	Cluster of Moesin Tax_Id=9606 [Homo sapiens] (MSN)	sp|P35241-5|RDX Isoform 5 of Radixin n=4 Tax_Id=9606 [Homo sapiens]	P35241-5,sp|P35241|RDX	LudwigNR_Q213_generic_forward.fasta	0	0.412	0	0	3	0.00176	0
Final version of leukaemia and breast cancer derived MPs	VLB-MP-1	BioSample 1	20140426-VLBMPs-Set1-6 (Vlb-set1-6)	Cluster of Isoform 2 of Myosin-10 Tax_Id=9606 [Homo sapiens] (sp|P35580-2|MYH10)	Isoform 2 of Myosin-10 Tax_Id=9606 [Homo sapiens]	sp|P35580-2|MYH10,sp|P35580-3|MYH10,sp|P35580-4|MYH10,sp|P35580|MYH10,tr|B2RWP9|MYH10,tr|F8W6L6|MYH10	LudwigNR_Q213_generic_forward.fasta	230785	1	4	4	7	0.00412	0.0517
Final version of leukaemia and breast cancer derived MPs	VLB-MP-1	BioSample 1	20140426-VLBMPs-Set1-6 (Vlb-set1-6)	Cluster of Isoform 3 of Inactive tyrosine-protein kinase 7 Tax_Id=9606 [Homo sapiens] (sp|Q13308-3|PTK7)	Isoform 3 of Inactive tyrosine-protein kinase 7 Tax_Id=9606 [Homo sapiens]	sp|Q13308-3|PTK7	LudwigNR_Q213_generic_forward.fasta	103581	1	2	2	2	0.00118	0.0372
Final version of leukaemia and breast cancer derived MPs	VLB-MP-1	BioSample 1	20140426-VLBMPs-Set1-6 (Vlb-set1-6)	Cluster of Moesin Tax_Id=9606 [Homo sapiens] (MSN)	Ezrin Tax_Id=9606 [Homo sapiens]	sp|P15311|EZR,tr|Q6NUR7|EZR	LudwigNR_Q213_generic_forward.fasta	69414.7	0.571	0	0	3	0.00176	0.0341
Final version of leukaemia and breast cancer derived MPs	VLB-MP-1	BioSample 1	20140426-VLBMPs-Set1-6 (Vlb-set1-6)	Cluster of Isoform 2 of Serine/threonine-protein kinase N1 Tax_Id=9606 [Homo sapiens] (sp|Q16512-2|PKN1)	Isoform 2 of Serine/threonine-protein kinase N1 Tax_Id=9606 [Homo sapiens]	sp|Q16512-2|PKN1,sp|Q16512|PKN1	LudwigNR_Q213_generic_forward.fasta	104676	1	2	2	2	0.00118	0.0211
Final version of leukaemia and breast cancer derived MPs	VLB-MP-1	BioSample 1	20140426-VLBMPs-Set1-6 (Vlb-set1-6)	Cluster of Unconventional myosin-Ig Tax_Id=9606 [Homo sapiens] (sp|B0I1T2|MYO1G)	Unconventional myosin-Ig Tax_Id=9606 [Homo sapiens]	sp|B0I1T2|MYO1G	LudwigNR_Q213_generic_forward.fasta	116444	1	26	29	29	0.017	0.333
Final version of leukaemia and breast cancer derived MPs	VLB-MP-1	BioSample 1	20140426-VLBMPs-Set1-6 (Vlb-set1-6)	Cluster of Tumor rejection antigen (Gp96) 1 Tax_Id=9606 [Homo sapiens] (TRA1)	Tumor rejection antigen (Gp96) 1 Tax_Id=9606 [Homo sapiens]	TRA1,sp|P14625|HSP90B1	LudwigNR_Q213_generic_forward.fasta	92471.7	1	9	10	11	0.00647	0.181
Final version of leukaemia and breast cancer derived MPs	VLB-MP-1	BioSample 1	20140426-VLBMPs-Set1-6 (Vlb-set1-6)	Cluster of Poly [ADP-ribose] polymerase 1 Tax_Id=9606 [Homo sapiens] (sp|P09874|PARP1)	Poly [ADP-ribose] polymerase 1 Tax_Id=9606 [Homo sapiens]	sp|P09874|PARP1,tr|B2R5W3|cDNA,,tr|B4E0E1|cDNA	LudwigNR_Q213_generic_forward.fasta	113088	1	5	5	5	0.00294	0.075
Final version of leukaemia and breast cancer derived MPs	VLB-MP-1	BioSample 1	20140426-VLBMPs-Set1-6 (Vlb-set1-6)	Cluster of Aging-associated protein 1 Tax_Id=9606 [Homo sapiens] (AAG1)	Aging-associated protein 1 Tax_Id=9606 [Homo sapiens]	AAG1,ens|ENSP00000433371|ENSG00000110321,sp|P78344-2|EIF4G2,sp|P78344|EIF4G2,tr|B4DZF2|cDNA,tr|H0Y3P2|EIF4G2	LudwigNR_Q213_generic_forward.fasta	98154.9	0.998	1	1	1	0.000588	0.0143
Final version of leukaemia and breast cancer derived MPs	VLB-MP-1	BioSample 1	20140426-VLBMPs-Set1-6 (Vlb-set1-6)	Cluster of Large neutral amino acids transporter small subunit 1 Tax_Id=9606 [Homo sapiens] (sp|Q01650|SLC7A5)	Large neutral amino acids transporter small subunit 1 Tax_Id=9606 [Homo sapiens]	sp|Q01650|SLC7A5	LudwigNR_Q213_generic_forward.fasta	55012.1	0.999	1	1	1	0.000588	0.0276
Final version of leukaemia and breast cancer derived MPs	VLB-MP-1	BioSample 1	20140426-VLBMPs-Set1-6 (Vlb-set1-6)	Cluster of FLJ55506, highly similar to Puromycin-sensitive aminopeptidase (EC3.4.11.-) n=1 Tax_Id=9606 [Homo sapiens] (tr|B7Z899|cDNA)	FLJ55506, highly similar to Puromycin-sensitive aminopeptidase (EC3.4.11.-) Tax_Id=9606 [Homo sapiens]	tr|B7Z899|cDNA	LudwigNR_Q213_generic_forward.fasta	102934	1	9	9	9	0.00529	0.137
Final version of leukaemia and breast cancer derived MPs	VLB-MP-1	BioSample 1	20140426-VLBMPs-Set1-6 (Vlb-set1-6)	Cluster of Isoform 2 of Basigin n=3 Tax_Id=9606 [Homo sapiens] (sp|P35613-2|BSG)	Isoform 2 of Basigin Tax_Id=9606 [Homo sapiens]	sp|P35613-2|BSG,tr|B4DY23|cDNA	LudwigNR_Q213_generic_forward.fasta	29221.1	0.317	0	0	1	0.000588	0.0558
Final version of leukaemia and breast cancer derived MPs	VLB-MP-1	BioSample 1	20140426-VLBMPs-Set1-6 (Vlb-set1-6)	Cluster of Isoform 3 of Sodium/potassium-transporting ATPase subunit alpha-1 Tax_Id=9606 [Homo sapiens] (sp|P05023-3|ATP1A1)	transcript:ENST00000441343 gene_biotype:protein_coding transcript_biotype:non_stop_decay Tax_Id=9606 [Homo sapiens]	ens|ENSP00000411503|ENSG00000105409,sp|P13637|ATP1A3,tr|B7Z9V4|cDNA,,tr|M0R116|ATP1A3	LudwigNR_Q213_generic_forward.fasta	111752	0.397	0	0	12	0.00705	0.0914
Final version of leukaemia and breast cancer derived MPs	VLB-MP-1	BioSample 1	20140426-VLBMPs-Set1-6 (Vlb-set1-6)	Cluster of Coatomer subunit beta' Tax_Id=9606 [Homo sapiens] (sp|P35606|COPB2)	Coatomer subunit beta' Tax_Id=9606 [Homo sapiens]	sp|P35606|COPB2,tr|B4DZI8|COPB2	LudwigNR_Q213_generic_forward.fasta	102489	0.707	1	1	1	0.000588	0.0342
Final version of leukaemia and breast cancer derived MPs	VLB-MP-1	BioSample 1	20140426-VLBMPs-Set1-6 (Vlb-set1-6)	Cluster of Leukocyte surface antigen CD47 Tax_Id=9606 [Homo sapiens] (sp|Q08722|CD47)	Leukocyte surface antigen CD47 Tax_Id=9606 [Homo sapiens]	sp|Q08722|CD47	LudwigNR_Q213_generic_forward.fasta	35214.9	1	1	1	2	0.00118	0.0588
Final version of leukaemia and breast cancer derived MPs	VLB-MP-1	BioSample 1	20140426-VLBMPs-Set1-6 (Vlb-set1-6)	Cluster of FLJ79260, highly similar to Actin, cytoplasmic 2 Tax_Id=9606 [Homo sapiens] (tr|B7ZAP6|cDNA,)	FLJ55253, highly similar to Actin, cytoplasmic 1 Tax_Id=9606 [Homo sapiens]	tr|B4DW52|cDNA	LudwigNR_Q213_generic_forward.fasta	38634.2	0.891	0	0	2	0.00118	0.098
Final version of leukaemia and breast cancer derived MPs	VLB-MP-1	BioSample 1	20140426-VLBMPs-Set1-6 (Vlb-set1-6)	Cluster of FLJ53399, highly similar to Monocarboxylate transporter 1 n=1 Tax_Id=9606 [Homo sapiens] (tr|B4E106|cDNA)	FLJ53399, highly similar to Monocarboxylate transporter 1 Tax_Id=9606 [Homo sapiens]	tr|B4E106|cDNA	LudwigNR_Q213_generic_forward.fasta	51880.5	0.521	0	0	1	0.000588	0.025
Final version of leukaemia and breast cancer derived MPs	VLB-MP-1	BioSample 1	20140426-VLBMPs-Set1-6 (Vlb-set1-6)	Cluster of Plastin-2 Tax_Id=9606 [Homo sapiens] (sp|P13796|LCP1)	Plastin-2 Tax_Id=9606 [Homo sapiens]	sp|P13796|LCP1	LudwigNR_Q213_generic_forward.fasta	70291.2	0.761	1	1	1	0.000588	0.0399
Final version of leukaemia and breast cancer derived MPs	VLB-MP-1	BioSample 1	20140426-VLBMPs-Set1-6 (Vlb-set1-6)	Cluster of Isoleucine--tRNA ligase, cytoplasmic Tax_Id=9606 [Homo sapiens] (tr|J3KR24|IARS)	Isoleucine--tRNA ligase, cytoplasmic Tax_Id=9606 [Homo sapiens]	tr|J3KR24|IARS	LudwigNR_Q213_generic_forward.fasta	131767	0.789	1	1	1	0.000588	0.00694
Final version of leukaemia and breast cancer derived MPs	VLB-MP-1	BioSample 1	20140426-VLBMPs-Set1-6 (Vlb-set1-6)	Cluster of Isoform 2 of CD166 antigen Tax_Id=9606 [Homo sapiens] (sp|Q13740-2|ALCAM)	Isoform 2 of CD166 antigen Tax_Id=9606 [Homo sapiens]	sp|Q13740-2|ALCAM,sp|Q13740|ALCAM,tr|B3KNN9|cDNA	LudwigNR_Q213_generic_forward.fasta	63666.2	1	5	6	6	0.00353	0.114
Final version of leukaemia and breast cancer derived MPs	VLB-MP-1	BioSample 1	20140426-VLBMPs-Set1-6 (Vlb-set1-6)	Cluster of transcript:ENST00000367796 gene_biotype:protein_coding transcript_biotype:protein_coding Tax_Id=9606 [Homo sapiens] (ens|ENSP00000356770|ENSG00000198734)	transcript:ENST00000367796 gene_biotype:protein_coding transcript_biotype:protein_coding Tax_Id=9606 [Homo sapiens]	ens|ENSP00000356770|ENSG00000198734,ens|ENSP00000356771|ENSG00000198734,sp|P12259|F5	LudwigNR_Q213_generic_forward.fasta	251710	0.962	1	1	1	0.000588	0.00628
Final version of leukaemia and breast cancer derived MPs	VLB-MP-1	BioSample 1	20140426-VLBMPs-Set1-6 (Vlb-set1-6)	Cluster of Isoform 2 of Heat shock protein HSP 90-alpha Tax_Id=9606 [Homo sapiens] (sp|P07900-2|HSP90AA1)	Isoform 2 of Heat shock protein HSP 90-alpha Tax_Id=9606 [Homo sapiens]	sp|P07900-2|HSP90AA1,sp|P07900|HSP90AA1	LudwigNR_Q213_generic_forward.fasta	98165.1	1	1	1	3	0.00176	0.0492
Final version of leukaemia and breast cancer derived MPs	VLB-MP-1	BioSample 1	20140426-VLBMPs-Set1-6 (Vlb-set1-6)	Cluster of sp|CON_P00761|TRYP_PIG Trypsin OS=Sus scrofa PE=1 SV=1 (CON_P00761)	sp|CON_P00761|TRYP_PIG Trypsin OS=Sus scrofa PE=1 SV=1	CON_P00761		18	1	3	3	4	0.00235	NaN%
Final version of leukaemia and breast cancer derived MPs	VLB-MP-1	BioSample 1	20140426-VLBMPs-Set1-6 (Vlb-set1-6)	Cluster of FLJ79260, highly similar to Actin, cytoplasmic 2 Tax_Id=9606 [Homo sapiens] (tr|B7ZAP6|cDNA,)	Beta-actin-like protein 2 Tax_Id=9606 [Homo sapiens]	ACTBL2	LudwigNR_Q213_generic_forward.fasta	42004.2	0.033	0	0	1	0.000588	0.0426
Final version of leukaemia and breast cancer derived MPs	VLB-MP-1	BioSample 1	20140426-VLBMPs-Set1-6 (Vlb-set1-6)	Cluster of Elongation factor 1-alpha 1 Tax_Id=9606 [Homo sapiens] (sp|P68104|EEF1A1)	Elongation factor 1-alpha 1 Tax_Id=9606 [Homo sapiens]	sp|P68104|EEF1A1,tr|Q6IPT9|EEF1A1	LudwigNR_Q213_generic_forward.fasta	50141.2	1	1	2	3	0.00176	0.0693
Final version of leukaemia and breast cancer derived MPs	VLB-MP-1	BioSample 1	20140426-VLBMPs-Set1-6 (Vlb-set1-6)	Cluster of Isoform 3 of Sodium/potassium-transporting ATPase subunit alpha-1 Tax_Id=9606 [Homo sapiens] (sp|P05023-3|ATP1A1)	Isoform 3 of Sodium/potassium-transporting ATPase subunit alpha-1 Tax_Id=9606 [Homo sapiens]	sp|P05023-3|ATP1A1,sp|P05023|ATP1A1	LudwigNR_Q213_generic_forward.fasta	109554	1	8	9	21	0.0123	0.225
Final version of leukaemia and breast cancer derived MPs	VLB-MP-1	BioSample 1	20140426-VLBMPs-Set1-6 (Vlb-set1-6)	Cluster of Isoform 2 of Formin-like protein 1 Tax_Id=9606 [Homo sapiens] (sp|O95466-2|FMNL1)	Isoform 2 of Formin-like protein 1 Tax_Id=9606 [Homo sapiens]	sp|O95466-2|FMNL1	LudwigNR_Q213_generic_forward.fasta	122414	1	4	4	4	0.00235	0.0453
Final version of leukaemia and breast cancer derived MPs	VLB-MP-1	BioSample 1	20140426-VLBMPs-Set1-6 (Vlb-set1-6)	Cluster of Coatomer subunit gamma-1 Tax_Id=9606 [Homo sapiens] (COPG1)	Coatomer subunit gamma-1 Tax_Id=9606 [Homo sapiens]	COPG1,tr|B3KW21|cDNA	LudwigNR_Q213_generic_forward.fasta	97719.4	0.912	1	1	1	0.000588	0.0137
Final version of leukaemia and breast cancer derived MPs	VLB-MP-1	BioSample 1	20140426-VLBMPs-Set1-6 (Vlb-set1-6)	Cluster of Eukaryotic translation initiation factor 3 subunit C Tax_Id=9606 [Homo sapiens] (EIF3CL)	Eukaryotic translation initiation factor 3 subunit C Tax_Id=9606 [Homo sapiens]	EIF3CL,ENSP00000439932,sp|Q99613|EIF3C,tr|A1KYQ7|Cell,tr|B4DVQ5|cDNA	,LudwigNR_Q213_generic_forward.fasta	105347	1	4	4	4	0.00235	0.0536
Final version of leukaemia and breast cancer derived MPs	VLB-MP-1	BioSample 1	20140426-VLBMPs-Set1-6 (Vlb-set1-6)	Cluster of FLJ79260, highly similar to Actin, cytoplasmic 2 Tax_Id=9606 [Homo sapiens] (tr|B7ZAP6|cDNA,)	Putative beta-actin-like protein 3 Tax_Id=9606 [Homo sapiens]	POTEKP	LudwigNR_Q213_generic_forward.fasta	42017.2	0.042	0	0	1	0.000588	0.0427
Final version of leukaemia and breast cancer derived MPs	VLB-MP-1	BioSample 1	20140426-VLBMPs-Set1-6 (Vlb-set1-6)	Cluster of ens|ENSP00000358662|ENSG00000155363 transcript:ENST00000369648 gene_biotype:protein_coding transcript_biotype:protein_coding n=1 Tax_Id=9606 [Homo sapiens] (ENSP00000358662)	ens|ENSP00000358662|ENSG00000155363 transcript:ENST00000369648 gene_biotype:protein_coding transcript_biotype:protein_coding n=1 Tax_Id=9606 [Homo sapiens]	ENSP00000358662,sp|Q9HCE1|MOV10,tr|B7Z700|cDNA,tr|Q5JR04|MOV10	,LudwigNR_Q213_generic_forward.fasta	113676	1	2	2	2	0.00118	NaN%
Final version of leukaemia and breast cancer derived MPs	VLB-MP-1	BioSample 1	20140426-VLBMPs-Set1-6 (Vlb-set1-6)	Cluster of L-lactate dehydrogenase B chain Tax_Id=9606 [Homo sapiens] (LDHB)	L-lactate dehydrogenase B chain Tax_Id=9606 [Homo sapiens]	LDHB	LudwigNR_Q213_generic_forward.fasta	36638.6	0.155	0	0	0	0	0
Final version of leukaemia and breast cancer derived MPs	VLB-MP-1	BioSample 1	20140426-VLBMPs-Set1-6 (Vlb-set1-6)	Cluster of Leucine-rich PPR motif-containing protein, mitochondrial Tax_Id=9606 [Homo sapiens] (sp|P42704|LRPPRC)	Leucine-rich PPR motif-containing protein, mitochondrial Tax_Id=9606 [Homo sapiens]	sp|P42704|LRPPRC	LudwigNR_Q213_generic_forward.fasta	157912	1	6	6	6	0.00353	0.0624
Final version of leukaemia and breast cancer derived MPs	VLB-MP-1	BioSample 1	20140426-VLBMPs-Set1-6 (Vlb-set1-6)	Cluster of Isoform 2 of RAS protein activator like-3 Tax_Id=9606 [Homo sapiens] (sp|Q86YV0-2|RASAL3)	Isoform 2 of RAS protein activator like-3 Tax_Id=9606 [Homo sapiens]	sp|Q86YV0-2|RASAL3,sp|Q86YV0|RASAL3	LudwigNR_Q213_generic_forward.fasta	104245	1	8	8	8	0.0047	0.115
Final version of leukaemia and breast cancer derived MPs	VLB-MP-1	BioSample 1	20140426-VLBMPs-Set1-6 (Vlb-set1-6)	Cluster of Isoform 3 of Ras-related protein Rap-1b Tax_Id=9606 [Homo sapiens] (sp|P61224-3|RAP1B)	Isoform 3 of Ras-related protein Rap-1b Tax_Id=9606 [Homo sapiens]	sp|P61224-3|RAP1B,sp|P61224|RAP1B	LudwigNR_Q213_generic_forward.fasta	18778.7	0.108	0	0	0	0	0
Final version of leukaemia and breast cancer derived MPs	VLB-MP-1	BioSample 1	20140426-VLBMPs-Set1-6 (Vlb-set1-6)	Cluster of Glyceraldehyde-3-phosphate dehydrogenase Tax_Id=9606 [Homo sapiens] (sp|P04406|GAPDH)	Glyceraldehyde-3-phosphate dehydrogenase Tax_Id=9606 [Homo sapiens]	sp|P04406|GAPDH	LudwigNR_Q213_generic_forward.fasta	36053.4	1	1	1	2	0.00118	0.113
Final version of leukaemia and breast cancer derived MPs	VLB-MP-1	BioSample 1	20140426-VLBMPs-Set1-6 (Vlb-set1-6)	Cluster of Isoform 2 of Nucleolar RNA helicase 2 Tax_Id=9606 [Homo sapiens] (sp|Q9NR30-2|DDX21)	Isoform 2 of Nucleolar RNA helicase 2 Tax_Id=9606 [Homo sapiens]	sp|Q9NR30-2|DDX21,sp|Q9NR30|DDX21	LudwigNR_Q213_generic_forward.fasta	79658	1	2	2	2	0.00118	0.0462
Final version of leukaemia and breast cancer derived MPs	VLB-MP-1	BioSample 1	20140426-VLBMPs-Set1-6 (Vlb-set1-6)	Cluster of transcript:ENST00000480388 gene_biotype:protein_coding transcript_biotype:protein_coding Tax_Id=9606 [Homo sapiens] (ens|ENSP00000419268|ENSG00000241978)	transcript:ENST00000480388 gene_biotype:protein_coding transcript_biotype:protein_coding Tax_Id=9606 [Homo sapiens]	ens|ENSP00000419268|ENSG00000241978,sp|Q9Y2D5-4|AKAP2,sp|Q9Y2D5-5|AKAP2,sp|Q9Y2D5-6|AKAP2,sp|Q9Y2D5-7|AKAP2,sp|Q9Y2D5|AKAP2,tr|B4E2K2|cDNA	LudwigNR_Q213_generic_forward.fasta	122072	1	3	3	3	0.00176	0.0771
Final version of leukaemia and breast cancer derived MPs	VLB-MP-1	BioSample 1	20140426-VLBMPs-Set1-6 (Vlb-set1-6)	Cluster of transcript:ENST00000565826 gene_biotype:protein_coding transcript_biotype:protein_coding Tax_Id=9606 [Homo sapiens] (ens|ENSP00000457802|ENSG00000260195)	transcript:ENST00000565826 gene_biotype:protein_coding transcript_biotype:protein_coding Tax_Id=9606 [Homo sapiens]	ens|ENSP00000457802|ENSG00000260195,sp|O15197-2|EPHB6,sp|O15197|EPHB6,tr|J3KQU5|EPHB6	LudwigNR_Q213_generic_forward.fasta	81210.6	1	3	4	4	0.00235	0.0431
Final version of leukaemia and breast cancer derived MPs	VLB-MP-1	BioSample 1	20140426-VLBMPs-Set1-6 (Vlb-set1-6)	Cluster of Meprin A subunit alpha Tax_Id=9606 [Homo sapiens] (sp|Q16819|MEP1A)	Meprin A subunit alpha Tax_Id=9606 [Homo sapiens]	sp|Q16819|MEP1A,tr|B7ZL91|MEP1A	LudwigNR_Q213_generic_forward.fasta	84420.6	0.895	1	1	1	0.000588	0.0147
Final version of leukaemia and breast cancer derived MPs	VLB-MP-1	BioSample 1	20140426-VLBMPs-Set1-6 (Vlb-set1-6)	Cluster of ens|ENSP00000382451|ENSG00000196497 transcript:ENST00000399536 gene_biotype:protein_coding transcript_biotype:protein_coding n=1 Tax_Id=9606 [Homo sapiens] (ENSP00000382451)	ens|ENSP00000382451|ENSG00000196497 transcript:ENST00000399536 gene_biotype:protein_coding transcript_biotype:protein_coding n=1 Tax_Id=9606 [Homo sapiens]	ENSP00000382451,sp|Q8TEX9-2|IPO4,sp|Q8TEX9|IPO4,tr|B3KPS9|cDNA,tr|B3KPY9|cDNA,tr|B3KQ33|cDNA,tr|B3KSQ4|cDNA,tr|B3KT38|cDNA,tr|B3KTB3|cDNA,tr|D3DS63|IPO4,tr|Q6I9Y8|IPO4	,LudwigNR_Q213_generic_forward.fasta	118905	1	5	5	5	0.00294	NaN%
Final version of leukaemia and breast cancer derived MPs	VLB-MP-1	BioSample 1	20140426-VLBMPs-Set1-6 (Vlb-set1-6)	Cluster of sp|CON_P04264|K2C1_HUMAN Keratin, type II cytoskeletal 1 OS=Homo sapiens GN=KRT1 PE=1 SV=6 (CON_P04264)	sp|CON_P13647|K2C5_HUMAN Keratin, type II cytoskeletal 5 OS=Homo sapiens GN=KRT5 PE=1 SV=3	CON_P13647,KRT5	LudwigNR_Q213_generic_forward.fasta	0	0	0	0	0	0	0
Final version of leukaemia and breast cancer derived MPs	VLB-MP-1	BioSample 1	20140426-VLBMPs-Set1-6 (Vlb-set1-6)	Cluster of Integrin alpha-4 Tax_Id=9606 [Homo sapiens] (sp|P13612|ITGA4)	Integrin alpha-4 Tax_Id=9606 [Homo sapiens]	sp|P13612|ITGA4	LudwigNR_Q213_generic_forward.fasta	114902	0.765	1	1	1	0.000588	0.00872
Final version of leukaemia and breast cancer derived MPs	VLB-MP-1	BioSample 1	20140426-VLBMPs-Set1-6 (Vlb-set1-6)	Cluster of sp|CON_P04264|K2C1_HUMAN Keratin, type II cytoskeletal 1 OS=Homo sapiens GN=KRT1 PE=1 SV=6 (CON_P04264)	sp|CON_P35908|K22E_HUMAN Keratin, type II cytoskeletal 2 epidermal OS=Homo sapiens GN=KRT2 PE=1 SV=2	CON_P35908,KRT2	LudwigNR_Q213_generic_forward.fasta	0	0.024	0	0	1	0.000588	0
Final version of leukaemia and breast cancer derived MPs	VLB-MP-1	BioSample 1	20140426-VLBMPs-Set1-6 (Vlb-set1-6)	Cluster of Isoform 3 of Endoplasmic reticulum aminopeptidase 2 Tax_Id=9606 [Homo sapiens] (sp|Q6P179-3|ERAP2)	Isoform 3 of Endoplasmic reticulum aminopeptidase 2 Tax_Id=9606 [Homo sapiens]	sp|Q6P179-3|ERAP2,sp|Q6P179|ERAP2,tr|B2R769|cDNA,	LudwigNR_Q213_generic_forward.fasta	105531	1	2	2	2	0.00118	0.0251
Final version of leukaemia and breast cancer derived MPs	VLB-MP-1	BioSample 1	20140426-VLBMPs-Set1-6 (Vlb-set1-6)	Cluster of Isoform Alpha-6X1A of Integrin alpha-6 Tax_Id=9606 [Homo sapiens] (sp|P23229-2|ITGA6)	Isoform Alpha-6X1A of Integrin alpha-6 Tax_Id=9606 [Homo sapiens]	sp|P23229-2|ITGA6,sp|P23229-3|ITGA6,sp|P23229-4|ITGA6,sp|P23229-5|ITGA6,sp|P23229-6|ITGA6,sp|P23229-9|ITGA6,sp|P23229|ITGA6	LudwigNR_Q213_generic_forward.fasta	119480	1	4	4	4	0.00235	0.0634
Final version of leukaemia and breast cancer derived MPs	VLB-MP-1	BioSample 1	20140426-VLBMPs-Set1-6 (Vlb-set1-6)	Cluster of Tubulin alpha-1A chain n=3 Tax_Id=9606 [Homo sapiens] (sp|Q71U36|TUBA1A)	Tubulin alpha-1A chain Tax_Id=9606 [Homo sapiens]	sp|Q71U36|TUBA1A	LudwigNR_Q213_generic_forward.fasta	50135.7	1	3	3	3	0.00176	0.0976
Final version of leukaemia and breast cancer derived MPs	VLB-MP-1	BioSample 1	20140426-VLBMPs-Set1-6 (Vlb-set1-6)	Cluster of Integrin beta-1 Tax_Id=9606 [Homo sapiens] (sp|P05556|ITGB1)	Integrin beta-1 Tax_Id=9606 [Homo sapiens]	sp|P05556|ITGB1	LudwigNR_Q213_generic_forward.fasta	88415.1	1	8	10	10	0.00588	0.13
Final version of leukaemia and breast cancer derived MPs	VLB-MP-1	BioSample 1	20140426-VLBMPs-Set1-6 (Vlb-set1-6)	Cluster of 60S ribosomal protein L3 Tax_Id=9606 [Homo sapiens] (sp|P39023|RPL3)	60S ribosomal protein L3 Tax_Id=9606 [Homo sapiens]	sp|P39023|RPL3,tr|Q96QL0|RPL3	LudwigNR_Q213_generic_forward.fasta	46109.5	1	2	2	2	0.00118	0.0868
Final version of leukaemia and breast cancer derived MPs	VLB-MP-1	BioSample 1	20140426-VLBMPs-Set1-6 (Vlb-set1-6)	Cluster of Isoform 2 of AP-2 complex subunit alpha-2 Tax_Id=9606 [Homo sapiens] (sp|O94973-2|AP2A2)	Isoform 2 of AP-2 complex subunit alpha-2 Tax_Id=9606 [Homo sapiens]	sp|O94973-2|AP2A2,sp|O94973|AP2A2,tr|B7Z5S9|cDNA	LudwigNR_Q213_generic_forward.fasta	104092	1	1	1	2	0.00118	0.0298
Final version of leukaemia and breast cancer derived MPs	VLB-MP-1	BioSample 1	20140426-VLBMPs-Set1-6 (Vlb-set1-6)	Cluster of Solute carrier family 2, facilitated glucose transporter member 1 n=2 Tax_Id=9606 [Homo sapiens] (sp|P11166|SLC2A1)	Solute carrier family 2, facilitated glucose transporter member 1 Tax_Id=9606 [Homo sapiens]	sp|P11166|SLC2A1,tr|B3KVN0|cDNA,tr|B4DKW1|cDNA,tr|Q0P512|SLC2A1	LudwigNR_Q213_generic_forward.fasta	54085.3	1	5	5	5	0.00294	0.104
Final version of leukaemia and breast cancer derived MPs	VLB-MP-1	BioSample 1	20140426-VLBMPs-Set1-6 (Vlb-set1-6)	Cluster of U5-116KD protein Tax_Id=9606 [Homo sapiens] (U5-116KD)	U5-116KD protein Tax_Id=9606 [Homo sapiens]	U5-116KD,sp|Q15029-2|EFTUD2,sp|Q15029|EFTUD2,tr|A8KAP3|cDNA,tr|B3KX19|cDNA,tr|B4DMC0|cDNA,tr|B4DZB1|cDNA,tr|K7EJ81|EFTUD2	LudwigNR_Q213_generic_forward.fasta	105386	1	1	1	1	0.000588	0.0165
Final version of leukaemia and breast cancer derived MPs	VLB-MP-1	BioSample 1	20140426-VLBMPs-Set1-6 (Vlb-set1-6)	Cluster of Copine-1 Tax_Id=9606 [Homo sapiens] (sp|Q99829|CPNE1)	Copine-1 Tax_Id=9606 [Homo sapiens]	sp|Q99829|CPNE1,tr|B0QZ18|CPNE1	LudwigNR_Q213_generic_forward.fasta	59058.6	0	0	0	0	0	0
Final version of leukaemia and breast cancer derived MPs	VLB-MP-1	BioSample 1	20140426-VLBMPs-Set1-6 (Vlb-set1-6)	Cluster of Heat shock cognate 71 kDa protein Tax_Id=9606 [Homo sapiens] (sp|P11142|HSPA8)	transcript:ENST00000400040 gene_biotype:protein_coding transcript_biotype:protein_coding Tax_Id=9606 [Homo sapiens]	ens|ENSP00000382915|ENSG00000215328,sp|P08107|HSPA1A	LudwigNR_Q213_generic_forward.fasta	70054	0.029	0	0	1	0.000588	0.0203
Final version of leukaemia and breast cancer derived MPs	VLB-MP-1	BioSample 1	20140426-VLBMPs-Set1-6 (Vlb-set1-6)	Cluster of Isoform B of Phosphate carrier protein, mitochondrial Tax_Id=9606 [Homo sapiens] (sp|Q00325-2|SLC25A3)	Isoform B of Phosphate carrier protein, mitochondrial Tax_Id=9606 [Homo sapiens]	sp|Q00325-2|SLC25A3,sp|Q00325|SLC25A3,tr|B2RE88|cDNA,,tr|F8VVM2|SLC25A3,tr|Q8NCF7|cDNA	LudwigNR_Q213_generic_forward.fasta	39959.5	0.491	0	0	0	0	0
Final version of leukaemia and breast cancer derived MPs	VLB-MP-1	BioSample 1	20140426-VLBMPs-Set1-6 (Vlb-set1-6)	Cluster of Ras GTPase-activating-like protein IQGAP1 Tax_Id=9606 [Homo sapiens] (sp|P46940|IQGAP1)	Ras GTPase-activating-like protein IQGAP1 Tax_Id=9606 [Homo sapiens]	sp|P46940|IQGAP1,tr|A4QPB0|IQGAP1	LudwigNR_Q213_generic_forward.fasta	189259	1	20	21	21	0.0123	0.175
Final version of leukaemia and breast cancer derived MPs	VLB-MP-1	BioSample 1	20140426-VLBMPs-Set1-6 (Vlb-set1-6)	Cluster of transcript:ENST00000525205 gene_biotype:protein_coding transcript_biotype:nonsense_mediated_decay Tax_Id=9606 [Homo sapiens] (ens|ENSP00000433078|ENSG00000134802)	transcript:ENST00000525205 gene_biotype:protein_coding transcript_biotype:nonsense_mediated_decay Tax_Id=9606 [Homo sapiens]	ens|ENSP00000433078|ENSG00000134802,ens|ENSP00000435893|ENSG00000134802,sp|Q8NBI5|SLC43A3,tr|A8K2X6|cDNA,tr|B0AZP8|cDNA,,tr|B4DNR8|cDNA,tr|E7EQD2|SLC43A3	LudwigNR_Q213_generic_forward.fasta	54531.9	0.005	0	0	0	0	0
Final version of leukaemia and breast cancer derived MPs	VLB-MP-1	BioSample 1	20140426-VLBMPs-Set1-6 (Vlb-set1-6)	Cluster of Catenin alpha-1 Tax_Id=9606 [Homo sapiens] (sp|P35221|CTNNA1)	Catenin alpha-1 Tax_Id=9606 [Homo sapiens]	sp|P35221|CTNNA1,tr|B4E2G8|cDNA	LudwigNR_Q213_generic_forward.fasta	100073	1	2	2	2	0.00118	0.0486
Final version of leukaemia and breast cancer derived MPs	VLB-MP-1	BioSample 1	20140426-VLBMPs-Set1-6 (Vlb-set1-6)	Cluster of Lon protease homolog, mitochondrial Tax_Id=9606 [Homo sapiens] (sp|P36776|LONP1)	Lon protease homolog, mitochondrial Tax_Id=9606 [Homo sapiens]	sp|P36776|LONP1,tr|B3KU28|Lon,tr|B3KXS5|Lon,tr|E5KMI6|Lon,tr|K7EJE8|LONP1,tr|K7EKE6|LONP1,tr|Q8N8K8|LONP1	LudwigNR_Q213_generic_forward.fasta	106491	1	5	6	6	0.00353	0.0657
Final version of leukaemia and breast cancer derived MPs	VLB-MP-1	BioSample 1	20140426-VLBMPs-Set1-6 (Vlb-set1-6)	Cluster of FLJ75881, highly similar to Homo sapiens transferrin receptor (p90, CD71) (TFRC), mRNA Tax_Id=9606 [Homo sapiens] (tr|A8K6Q8|cDNA)	FLJ75881, highly similar to Homo sapiens transferrin receptor (p90, CD71) (TFRC), mRNA Tax_Id=9606 [Homo sapiens]	tr|A8K6Q8|cDNA	LudwigNR_Q213_generic_forward.fasta	84875.7	1	8	8	8	0.0047	0.139
Final version of leukaemia and breast cancer derived MPs	VLB-MP-1	BioSample 1	20140426-VLBMPs-Set1-6 (Vlb-set1-6)	Cluster of sp|CON_P01966|HBA_BOVIN Hemoglobin subunit alpha OS=Bos taurus GN=HBA PE=1 SV=2 (CON_P01966)	sp|CON_P01966|HBA_BOVIN Hemoglobin subunit alpha OS=Bos taurus GN=HBA PE=1 SV=2	CON_P01966		18	1	4	4	4	0.00235	NaN%
Final version of leukaemia and breast cancer derived MPs	VLB-MP-1	BioSample 1	20140426-VLBMPs-Set1-6 (Vlb-set1-6)	Cluster of Putative uncharacterized protein DKFZp686M088 Tax_Id=9606 [Homo sapiens] (DKFZp686M088)	Putative uncharacterized protein DKFZp686M088 Tax_Id=9606 [Homo sapiens]	DKFZp686M088,sp|P23634-6|ATP2B4,sp|P23634-7|ATP2B4,sp|P23634-8|ATP2B4,sp|P23634|ATP2B4	LudwigNR_Q213_generic_forward.fasta	133934	0.999	1	1	2	0.00118	0.0274
Final version of leukaemia and breast cancer derived MPs	VLB-MP-1	BioSample 1	20140426-VLBMPs-Set1-6 (Vlb-set1-6)	Cluster of ribosomal protein L6 Tax_Id=9606 [Homo sapiens] (tr|Q9HBB3|60S)	ribosomal protein L6 Tax_Id=9606 [Homo sapiens]	tr|Q9HBB3|60S	LudwigNR_Q213_generic_forward.fasta	32892.5	0.955	1	1	1	0.000588	0.0519
Final version of leukaemia and breast cancer derived MPs	VLB-MP-1	BioSample 1	20140426-VLBMPs-Set1-6 (Vlb-set1-6)	Cluster of C-1-tetrahydrofolate synthase, cytoplasmic Tax_Id=9606 [Homo sapiens] (sp|P11586|MTHFD1)	C-1-tetrahydrofolate synthase, cytoplasmic Tax_Id=9606 [Homo sapiens]	sp|P11586|MTHFD1	LudwigNR_Q213_generic_forward.fasta	101562	1	16	17	18	0.0106	0.242
Final version of leukaemia and breast cancer derived MPs	VLB-MP-1	BioSample 1	20140426-VLBMPs-Set1-6 (Vlb-set1-6)	Cluster of Isoform 2 of Protein 4.1 Tax_Id=9606 [Homo sapiens] (sp|P11171-2|EPB41)	ens|ENSP00000351880|ENSG00000159023 transcript:ENST00000358989 gene_biotype:protein_coding transcript_biotype:protein_coding n=1 Tax_Id=9606 [Homo sapiens]	ENSP00000351880,ENSP00000381837,sp|P11171-2|EPB41,sp|P11171-5|EPB41,sp|P11171|EPB41,tr|E9PEW9|EPB41	,LudwigNR_Q213_generic_forward.fasta	93240.2	1	2	2	2	0.00118	NaN%
Final version of leukaemia and breast cancer derived MPs	VLB-MP-1	BioSample 1	20140426-VLBMPs-Set1-6 (Vlb-set1-6)	Cluster of Alpha-actinin-4 Tax_Id=9606 [Homo sapiens] (sp|O43707|ACTN4)	Alpha-actinin-4 Tax_Id=9606 [Homo sapiens]	sp|O43707|ACTN4	LudwigNR_Q213_generic_forward.fasta	104857	1	24	32	44	0.0259	0.496
Final version of leukaemia and breast cancer derived MPs	VLB-MP-1	BioSample 1	20140426-VLBMPs-Set1-6 (Vlb-set1-6)	Cluster of Leucine--tRNA ligase, cytoplasmic Tax_Id=9606 [Homo sapiens] (sp|Q9P2J5|LARS)	Leucine--tRNA ligase, cytoplasmic Tax_Id=9606 [Homo sapiens]	sp|Q9P2J5|LARS,tr|B2RCM2|cDNA,,tr|B4DER1|LARS,tr|B4E266|cDNA,tr|F5H698|LARS	LudwigNR_Q213_generic_forward.fasta	134471	1	3	3	3	0.00176	0.0332
Final version of leukaemia and breast cancer derived MPs	VLB-MP-1	BioSample 1	20140426-VLBMPs-Set1-6 (Vlb-set1-6)	Cluster of sp|CON_P02769|ALBU_BOVIN Serum albumin OS=Bos taurus GN=ALB PE=1 SV=4 (CON_P02769)	sp|CON_P02769|ALBU_BOVIN Serum albumin OS=Bos taurus GN=ALB PE=1 SV=4	CON_P02769		18	1	7	7	8	0.0047	NaN%
Final version of leukaemia and breast cancer derived MPs	VLB-MP-1	BioSample 1	20140426-VLBMPs-Set1-6 (Vlb-set1-6)	Cluster of Alpha-actinin-4 Tax_Id=9606 [Homo sapiens] (sp|O43707|ACTN4)	Isoform 2 of Alpha-actinin-1 Tax_Id=9606 [Homo sapiens]	sp|P12814-2|ACTN1,sp|P12814-3|ACTN1,sp|P12814|ACTN1	LudwigNR_Q213_generic_forward.fasta	102713	1	2	2	13	0.00764	0.171
Final version of leukaemia and breast cancer derived MPs	VLB-MP-1	BioSample 1	20140426-VLBMPs-Set1-6 (Vlb-set1-6)	Cluster of Isoform 2 of Clathrin heavy chain 1 Tax_Id=9606 [Homo sapiens] (sp|Q00610-2|CLTC)	Isoform 2 of Clathrin heavy chain 1 Tax_Id=9606 [Homo sapiens]	sp|Q00610-2|CLTC,sp|Q00610|CLTC	LudwigNR_Q213_generic_forward.fasta	187895	1	13	14	14	0.00823	0.118
Final version of leukaemia and breast cancer derived MPs	VLB-MP-1	BioSample 1	20140426-VLBMPs-Set1-6 (Vlb-set1-6)	Cluster of FLJ79260, highly similar to Actin, cytoplasmic 2 Tax_Id=9606 [Homo sapiens] (tr|B7ZAP6|cDNA,)	Actin, alpha skeletal muscle Tax_Id=9606 [Homo sapiens]	tr|A6NL76|ACTA1	LudwigNR_Q213_generic_forward.fasta	32275.5	0.163	0	0	1	0.000588	0.0554
Final version of leukaemia and breast cancer derived MPs	VLB-MP-1	BioSample 1	20140426-VLBMPs-Set1-6 (Vlb-set1-6)	Cluster of Matrin-3 Tax_Id=9606 [Homo sapiens] (tr|D6REM6|MATR3)	Matrin-3 Tax_Id=9606 [Homo sapiens]	tr|D6REM6|MATR3	LudwigNR_Q213_generic_forward.fasta	88362	1	5	6	6	0.00353	0.117
Final version of leukaemia and breast cancer derived MPs	VLB-MP-1	BioSample 1	20140426-VLBMPs-Set1-6 (Vlb-set1-6)	Cluster of sp|P63010-3|AP2B1 Isoform 3 of AP-2 complex subunit beta n=2 Tax_Id=9606 [Homo sapiens] (P63010-3)	Isoform B of AP-1 complex subunit beta-1 Tax_Id=9606 [Homo sapiens]	sp|Q10567-2|AP1B1,sp|Q10567-3|AP1B1,sp|Q10567-4|AP1B1,sp|Q10567|AP1B1	LudwigNR_Q213_generic_forward.fasta	103924	0.998	1	1	4	0.00235	0.0658
Final version of leukaemia and breast cancer derived MPs	VLB-MP-1	BioSample 1	20140426-VLBMPs-Set1-6 (Vlb-set1-6)	Cluster of Neutral amino acid transporter A Tax_Id=9606 [Homo sapiens] (sp|P43007|SLC1A4)	Neutral amino acid transporter A Tax_Id=9606 [Homo sapiens]	sp|P43007|SLC1A4,tr|B2R7N6|cDNA,	LudwigNR_Q213_generic_forward.fasta	55724.4	1	3	3	3	0.00176	0.0959
Final version of leukaemia and breast cancer derived MPs	VLB-MP-1	BioSample 1	20140426-VLBMPs-Set1-6 (Vlb-set1-6)	Cluster of Ras GTPase-activating-like protein IQGAP2 Tax_Id=9606 [Homo sapiens] (sp|Q13576|IQGAP2)	Ras GTPase-activating-like protein IQGAP2 Tax_Id=9606 [Homo sapiens]	sp|Q13576|IQGAP2	LudwigNR_Q213_generic_forward.fasta	180584	1	0	0	9	0.00529	0.0851
Final version of leukaemia and breast cancer derived MPs	VLB-MP-1	BioSample 1	20140426-VLBMPs-Set1-6 (Vlb-set1-6)	Cluster of FLJ76732, highly similar to Homo sapiens TAO kinase 3 (TAOK3), mRNA Tax_Id=9606 [Homo sapiens] (tr|A8K0J3|cDNA)	Serine/threonine-protein kinase TAO3 Tax_Id=9606 [Homo sapiens]	sp|Q9H2K8|TAOK3,tr|A8K0J3|cDNA	LudwigNR_Q213_generic_forward.fasta	105408	0.997	1	1	3	0.00176	0.0379
Final version of leukaemia and breast cancer derived MPs	VLB-MP-1	BioSample 1	20140426-VLBMPs-Set1-6 (Vlb-set1-6)	Cluster of ATP-dependent RNA helicase A Tax_Id=9606 [Homo sapiens] (sp|Q08211|DHX9)	ATP-dependent RNA helicase A Tax_Id=9606 [Homo sapiens]	sp|Q08211|DHX9	LudwigNR_Q213_generic_forward.fasta	140962	1	2	3	3	0.00176	0.0228
Final version of leukaemia and breast cancer derived MPs	VLB-MP-1	BioSample 1	20140426-VLBMPs-Set1-6 (Vlb-set1-6)	Cluster of Isoform 2 of Receptor-type tyrosine-protein phosphatase F Tax_Id=9606 [Homo sapiens] (sp|P10586-2|PTPRF)	Isoform 2 of Receptor-type tyrosine-protein phosphatase F Tax_Id=9606 [Homo sapiens]	sp|P10586-2|PTPRF,sp|P10586|PTPRF	LudwigNR_Q213_generic_forward.fasta	211686	0.998	1	1	1	0.000588	0.0079
Final version of leukaemia and breast cancer derived MPs	VLB-MP-1	BioSample 1	20140426-VLBMPs-Set1-6 (Vlb-set1-6)	Cluster of Isoform 3 of Ras-related protein Rap-1b Tax_Id=9606 [Homo sapiens] (sp|P61224-3|RAP1B)	Ras-related protein Rap-1A Tax_Id=9606 [Homo sapiens]	RAP1A,RAP1A,	LudwigNR_Q213_generic_forward.fasta	20987.3	0.02	0	0	0	0	0
Final version of leukaemia and breast cancer derived MPs	VLB-MP-1	BioSample 1	20140426-VLBMPs-Set1-6 (Vlb-set1-6)	Cluster of FLJ79260, highly similar to Actin, cytoplasmic 2 Tax_Id=9606 [Homo sapiens] (tr|B7ZAP6|cDNA,)	FLJ42347 fis, clone UTERU2003399, highly similar to Actin, gamma-enteric smooth muscle Tax_Id=9606 [Homo sapiens]	tr|B3KW67|cDNA	LudwigNR_Q213_generic_forward.fasta	41818	0.527	0	0	1	0.000588	0.0426
Final version of leukaemia and breast cancer derived MPs	VLB-MP-1	BioSample 1	20140426-VLBMPs-Set1-6 (Vlb-set1-6)	Cluster of Methionine--tRNA ligase, cytoplasmic n=2 Tax_Id=9606 [Homo sapiens] (sp|P56192|MARS)	Methionine--tRNA ligase, cytoplasmic Tax_Id=9606 [Homo sapiens]	sp|P56192|MARS,tr|A8K492|cDNA	LudwigNR_Q213_generic_forward.fasta	101118	1	5	5	5	0.00294	0.0744
Final version of leukaemia and breast cancer derived MPs	VLB-MP-1	BioSample 1	20140426-VLBMPs-Set1-6 (Vlb-set1-6)	Cluster of Isoform 2 of Reticulon-4 Tax_Id=9606 [Homo sapiens] (sp|Q9NQC3-2|RTN4)	Isoform 2 of Reticulon-4 Tax_Id=9606 [Homo sapiens]	sp|Q9NQC3-2|RTN4,sp|Q9NQC3-5|RTN4,sp|Q9NQC3|RTN4,tr|F8W914|RTN4,tr|Q6IPN0|RTN4	LudwigNR_Q213_generic_forward.fasta	40318.7	0.327	0	0	0	0	0
Final version of leukaemia and breast cancer derived MPs	VLB-MP-1	BioSample 1	20140426-VLBMPs-Set1-6 (Vlb-set1-6)	Cluster of sp|P63010-3|AP2B1 Isoform 3 of AP-2 complex subunit beta n=2 Tax_Id=9606 [Homo sapiens] (P63010-3)	sp|P63010-3|AP2B1 Isoform 3 of AP-2 complex subunit beta n=2 Tax_Id=9606 [Homo sapiens]	P63010-3,sp|P63010-2|AP2B1,sp|P63010|AP2B1,tr|A8K916|cDNA,tr|H0UID3|AP2B1,tr|H0UID4|AP2B1,tr|K7EJT8|AP2B1	,LudwigNR_Q213_generic_forward.fasta	105695	1	3	3	6	0.00353	NaN%
Final version of leukaemia and breast cancer derived MPs	VLB-MP-1	BioSample 1	20140426-VLBMPs-Set1-6 (Vlb-set1-6)	Cluster of Isoform 2 of Caprin-1 Tax_Id=9606 [Homo sapiens] (sp|Q14444-2|CAPRIN1)	Isoform 2 of Caprin-1 Tax_Id=9606 [Homo sapiens]	sp|Q14444-2|CAPRIN1,sp|Q14444|CAPRIN1	LudwigNR_Q213_generic_forward.fasta	76859.9	0.99	1	1	1	0.000588	0.0159
Final version of leukaemia and breast cancer derived MPs	VLB-MP-1	BioSample 1	20140426-VLBMPs-Set1-6 (Vlb-set1-6)	Cluster of Pyruvate kinase isozymes M1/M2 Tax_Id=9606 [Homo sapiens] (sp|P14618|PKM)	Pyruvate kinase isozymes M1/M2 Tax_Id=9606 [Homo sapiens]	sp|P14618|PKM	LudwigNR_Q213_generic_forward.fasta	57937.5	0.994	1	1	1	0.000588	0.0433
Final version of leukaemia and breast cancer derived MPs	VLB-MP-1	BioSample 1	20140426-VLBMPs-Set1-6 (Vlb-set1-6)	Cluster of L-lactate dehydrogenase A chain n=2 Tax_Id=9606 [Homo sapiens] (sp|P00338|LDHA)	L-lactate dehydrogenase A chain Tax_Id=9606 [Homo sapiens]	sp|P00338|LDHA	LudwigNR_Q213_generic_forward.fasta	36689.2	1	1	1	1	0.000588	0.0512
Final version of leukaemia and breast cancer derived MPs	VLB-MP-1	BioSample 1	20140426-VLBMPs-Set1-6 (Vlb-set1-6)	Cluster of sp|CON_P04264|K2C1_HUMAN Keratin, type II cytoskeletal 1 OS=Homo sapiens GN=KRT1 PE=1 SV=6 (CON_P04264)	sp|CON_P04264|K2C1_HUMAN Keratin, type II cytoskeletal 1 OS=Homo sapiens GN=KRT1 PE=1 SV=6	CON_P04264,sp|P04264|KRT1,tr|H6VRF8|KRT1,tr|H6VRG0|KRT1,tr|H6VRG1|KRT1,tr|H6VRG3|KRT1	,LudwigNR_Q213_generic_forward.fasta	18	1	5	5	6	0.00353	NaN%
Final version of leukaemia and breast cancer derived MPs	VLB-MP-1	BioSample 1	20140426-VLBMPs-Set1-6 (Vlb-set1-6)	Cluster of Isoform 2 of Nck-associated protein 1-like Tax_Id=9606 [Homo sapiens] (sp|P55160-2|NCKAP1L)	Isoform 2 of Nck-associated protein 1-like Tax_Id=9606 [Homo sapiens]	sp|P55160-2|NCKAP1L,sp|P55160|NCKAP1L	LudwigNR_Q213_generic_forward.fasta	122482	1	3	3	3	0.00176	0.0436
Final version of leukaemia and breast cancer derived MPs	VLB-MP-1	BioSample 1	20140426-VLBMPs-Set1-6 (Vlb-set1-6)	Cluster of Intercellular adhesion molecule 1 Tax_Id=9606 [Homo sapiens] (sp|P05362|ICAM1)	Intercellular adhesion molecule 1 Tax_Id=9606 [Homo sapiens]	sp|P05362|ICAM1,tr|Q5NKV8|ICAM1	LudwigNR_Q213_generic_forward.fasta	57824.5	0.079	0	0	0	0	0
Final version of leukaemia and breast cancer derived MPs	VLB-MP-1	BioSample 1	20140426-VLBMPs-Set1-6 (Vlb-set1-6)	Cluster of Ras-related protein Rab-10 Tax_Id=9606 [Homo sapiens] (RAB10)	Ras-related protein Rab-10 Tax_Id=9606 [Homo sapiens]	RAB10	LudwigNR_Q213_generic_forward.fasta	22542.1	0.944	1	1	1	0.000588	0.055
Final version of leukaemia and breast cancer derived MPs	VLB-MP-1	BioSample 1	20140426-VLBMPs-Set1-6 (Vlb-set1-6)	Cluster of Isoform 3 of Heat shock protein 105 kDa n=2 Tax_Id=9606 [Homo sapiens] (sp|Q92598-3|HSPH1)	Isoform 3 of Heat shock protein 105 kDa Tax_Id=9606 [Homo sapiens]	sp|Q92598-3|HSPH1,sp|Q92598|HSPH1	LudwigNR_Q213_generic_forward.fasta	92255.3	1	5	5	5	0.00294	0.0881
Final version of leukaemia and breast cancer derived MPs	VLB-MP-1	BioSample 1	20140426-VLBMPs-Set1-6 (Vlb-set1-6)	Cluster of Myosin-9 Tax_Id=9606 [Homo sapiens] (sp|P35579|MYH9)	Myosin-9 Tax_Id=9606 [Homo sapiens]	sp|P35579|MYH9	LudwigNR_Q213_generic_forward.fasta	226538	1	19	20	23	0.0135	0.171
Final version of leukaemia and breast cancer derived MPs	VLB-MP-1	BioSample 1	20140426-VLBMPs-Set1-6 (Vlb-set1-6)	Cluster of Isoform 2 of Gamma-interferon-inducible protein 16 Tax_Id=9606 [Homo sapiens] (sp|Q16666-2|IFI16)	Isoform 2 of Gamma-interferon-inducible protein 16 Tax_Id=9606 [Homo sapiens]	sp|Q16666-2|IFI16,sp|Q16666-3|IFI16,sp|Q16666-6|IFI16,sp|Q16666|IFI16,tr|D3DUZ3|IFI16,tr|E7EPR3|IFI16	LudwigNR_Q213_generic_forward.fasta	82097.9	0.999	1	1	1	0.000588	0.0233
Final version of leukaemia and breast cancer derived MPs	VLB-MP-1	BioSample 1	20140426-VLBMPs-Set1-6 (Vlb-set1-6)	Cluster of Tyrosine-protein kinase receptor Tax_Id=9606 [Homo sapiens] (KIF5B-ALK)	Tyrosine-protein kinase receptor Tax_Id=9606 [Homo sapiens]	KIF5B-ALK,M1VE91,M1VKJ2,M1VRN1,sp|P33176|KIF5B,tr|D3DRX6|KIF5B	,LudwigNR_Q213_generic_forward.fasta	109686	1	3	3	4	0.00235	0.033
Final version of leukaemia and breast cancer derived MPs	VLB-MP-1	BioSample 1	20140426-VLBMPs-Set1-6 (Vlb-set1-6)	Cluster of Isoform 2 of Filamin-C Tax_Id=9606 [Homo sapiens] (sp|Q14315-2|FLNC)	Isoform 2 of Filamin-C Tax_Id=9606 [Homo sapiens]	sp|Q14315-2|FLNC,sp|Q14315|FLNC	LudwigNR_Q213_generic_forward.fasta	287274	0.006	0	0	1	0.000588	0.00409
Final version of leukaemia and breast cancer derived MPs	VLB-MP-1	BioSample 1	20140426-VLBMPs-Set1-6 (Vlb-set1-6)	Cluster of Isoform 2 of Kinesin-like protein KIF23 Tax_Id=9606 [Homo sapiens] (sp|Q02241-2|KIF23)	Kinesin-like protein KIF23 Tax_Id=9606 [Homo sapiens]	sp|Q02241|KIF23	LudwigNR_Q213_generic_forward.fasta	110059	1	0	0	25	0.0147	0.266
Final version of leukaemia and breast cancer derived MPs	VLB-MP-1	BioSample 1	20140426-VLBMPs-Set1-6 (Vlb-set1-6)	Cluster of Isoform 2 of Filamin-B Tax_Id=9606 [Homo sapiens] (sp|O75369-2|FLNB)	Isoform 2 of Filamin-B Tax_Id=9606 [Homo sapiens]	sp|O75369-2|FLNB,sp|O75369-8|FLNB,sp|O75369-9|FLNB,sp|O75369|FLNB	LudwigNR_Q213_generic_forward.fasta	275663	0.998	1	1	2	0.00118	0.0097
Final version of leukaemia and breast cancer derived MPs	VLB-MP-1	BioSample 1	20140426-VLBMPs-Set1-6 (Vlb-set1-6)	Cluster of Isoform 2 of Heat shock protein HSP 90-alpha Tax_Id=9606 [Homo sapiens] (sp|P07900-2|HSP90AA1)	Heat shock protein HSP 90-beta Tax_Id=9606 [Homo sapiens]	HSP90AB1	LudwigNR_Q213_generic_forward.fasta	83267.3	0.553	0	0	2	0.00118	0.0373
Final version of leukaemia and breast cancer derived MPs	VLB-MP-1	BioSample 1	20140426-VLBMPs-Set1-6 (Vlb-set1-6)	Cluster of FLJ79260, highly similar to Actin, cytoplasmic 2 Tax_Id=9606 [Homo sapiens] (tr|B7ZAP6|cDNA,)	FLJ79260, highly similar to Actin, cytoplasmic 2 Tax_Id=9606 [Homo sapiens]	tr|B7ZAP6|cDNA,	LudwigNR_Q213_generic_forward.fasta	33102.2	0.009	0	0	1	0.000588	0.0544
Final version of leukaemia and breast cancer derived MPs	VLB-MP-1	BioSample 1	20140426-VLBMPs-Set1-6 (Vlb-set1-6)	Cluster of Integrin beta-3 Tax_Id=9606 [Homo sapiens] (sp|P05106|ITGB3)	Integrin beta-3 Tax_Id=9606 [Homo sapiens]	sp|P05106|ITGB3,tr|L7UUZ7|ITGB3	LudwigNR_Q213_generic_forward.fasta	87057.7	1	3	3	3	0.00176	0.047
Final version of leukaemia and breast cancer derived MPs	VLB-MP-1	BioSample 1	20140426-VLBMPs-Set1-6 (Vlb-set1-6)	Cluster of Isoform Short of Splicing factor, proline- and glutamine-rich Tax_Id=9606 [Homo sapiens] (sp|P23246-2|SFPQ)	Isoform Short of Splicing factor, proline- and glutamine-rich Tax_Id=9606 [Homo sapiens]	sp|P23246-2|SFPQ,sp|P23246|SFPQ,tr|Q86VG2|SFPQ	LudwigNR_Q213_generic_forward.fasta	72263.3	1	4	4	4	0.00235	0.109
Final version of leukaemia and breast cancer derived MPs	VLB-MP-1	BioSample 1	20140426-VLBMPs-Set1-6 (Vlb-set1-6)	Cluster of Ras GTPase-activating-like protein IQGAP3 Tax_Id=9606 [Homo sapiens] (tr|F2Z2E2|IQGAP3)	Ras GTPase-activating-like protein IQGAP3 Tax_Id=9606 [Homo sapiens]	tr|F2Z2E2|IQGAP3	LudwigNR_Q213_generic_forward.fasta	179487	0	0	0	0	0	0
Final version of leukaemia and breast cancer derived MPs	VLB-MP-1	BioSample 1	20140426-VLBMPs-Set1-6 (Vlb-set1-6)	Cluster of transcript:ENST00000530601 gene_biotype:protein_coding transcript_biotype:protein_coding Tax_Id=9606 [Homo sapiens] (ens|ENSP00000433788|ENSG00000085117)	transcript:ENST00000530601 gene_biotype:protein_coding transcript_biotype:protein_coding Tax_Id=9606 [Homo sapiens]	ens|ENSP00000433788|ENSG00000085117,sp|P27701-2|CD82,sp|P27701|CD82	LudwigNR_Q213_generic_forward.fasta	26818	1	2	3	3	0.00176	0.0892
Final version of leukaemia and breast cancer derived MPs	VLB-MP-1	BioSample 1	20140426-VLBMPs-Set1-6 (Vlb-set1-6)	Cluster of Transitional endoplasmic reticulum ATPase Tax_Id=9606 [Homo sapiens] (sp|P55072|VCP)	Transitional endoplasmic reticulum ATPase Tax_Id=9606 [Homo sapiens]	sp|P55072|VCP	LudwigNR_Q213_generic_forward.fasta	89324.8	0.999	1	1	1	0.000588	0.0211
Final version of leukaemia and breast cancer derived MPs	VLB-MP-1	BioSample 1	20140426-VLBMPs-Set1-6 (Vlb-set1-6)	Cluster of Alanine--tRNA ligase, cytoplasmic Tax_Id=9606 [Homo sapiens] (AARS)	Alanine--tRNA ligase, cytoplasmic Tax_Id=9606 [Homo sapiens]	AARS	LudwigNR_Q213_generic_forward.fasta	106813	1	10	10	10	0.00588	0.15
Final version of leukaemia and breast cancer derived MPs	VLB-MP-1	BioSample 1	20140426-VLBMPs-Set1-6 (Vlb-set1-6)	Cluster of Intercellular adhesion molecule 3 Tax_Id=9606 [Homo sapiens] (sp|P32942|ICAM3)	Intercellular adhesion molecule 3 Tax_Id=9606 [Homo sapiens]	sp|P32942|ICAM3	LudwigNR_Q213_generic_forward.fasta	59539	1	3	3	3	0.00176	0.0658
Final version of leukaemia and breast cancer derived MPs	VLB-MP-1	BioSample 1	20140426-VLBMPs-Set1-6 (Vlb-set1-6)	Cluster of Leukosialin Tax_Id=9606 [Homo sapiens] (SPN)	Leukosialin Tax_Id=9606 [Homo sapiens]	SPN	LudwigNR_Q213_generic_forward.fasta	40321.6	1	5	7	8	0.0047	0.147
Final version of leukaemia and breast cancer derived MPs	VLB-MP-1	BioSample 1	20140426-VLBMPs-Set1-6 (Vlb-set1-6)	Cluster of Trifunctional purine biosynthetic protein adenosine-3 Tax_Id=9606 [Homo sapiens] (sp|P22102|GART)	Trifunctional purine biosynthetic protein adenosine-3 Tax_Id=9606 [Homo sapiens]	sp|P22102|GART,tr|Q3B7A7|GART	LudwigNR_Q213_generic_forward.fasta	107768	1	2	2	2	0.00118	0.0287
Final version of leukaemia and breast cancer derived MPs	VLB-MP-1	BioSample 1	20140426-VLBMPs-Set1-6 (Vlb-set1-6)	Cluster of Isoform 2 of 4F2 cell-surface antigen heavy chain Tax_Id=9606 [Homo sapiens] (sp|P08195-2|SLC3A2)	Isoform 2 of 4F2 cell-surface antigen heavy chain Tax_Id=9606 [Homo sapiens]	sp|P08195-2|SLC3A2,sp|P08195-3|SLC3A2,sp|P08195-4|SLC3A2,sp|P08195|SLC3A2,tr|F5GZS6|SLC3A2,tr|J3KPF3|SLC3A2	LudwigNR_Q213_generic_forward.fasta	57947.4	1	10	10	10	0.00588	0.246
Final version of leukaemia and breast cancer derived MPs	VLB-MP-1	BioSample 1	20140426-VLBMPs-Set1-6 (Vlb-set1-6)	Cluster of ens|ENSP00000386040|ENSG00000131473 transcript:ENST00000401700 gene_biotype:protein_coding transcript_biotype:protein_coding n=1 Tax_Id=9606 [Homo sapiens] (ENSP00000386040)	ens|ENSP00000386040|ENSG00000131473 transcript:ENST00000401700 gene_biotype:protein_coding transcript_biotype:protein_coding n=1 Tax_Id=9606 [Homo sapiens]	ENSP00000386040,sp|P53396-2|ACLY,sp|P53396|ACLY	,LudwigNR_Q213_generic_forward.fasta	119776	1	8	8	8	0.0047	NaN%
Final version of leukaemia and breast cancer derived MPs	VLB-MP-1	BioSample 1	20140426-VLBMPs-Set1-6 (Vlb-set1-6)	Cluster of Importin-9 Tax_Id=9606 [Homo sapiens] (IPO9)	Importin-9 Tax_Id=9606 [Homo sapiens]	IPO9	LudwigNR_Q213_generic_forward.fasta	115964	1	2	2	2	0.00118	0.0442
Final version of leukaemia and breast cancer derived MPs	VLB-MP-1	BioSample 1	20140426-VLBMPs-Set1-6 (Vlb-set1-6)	Cluster of 78 kDa glucose-regulated protein Tax_Id=9606 [Homo sapiens] (HSPA5)	78 kDa glucose-regulated protein Tax_Id=9606 [Homo sapiens]	HSPA5	LudwigNR_Q213_generic_forward.fasta	72334.7	0	0	0	0	0	0
Final version of leukaemia and breast cancer derived MPs	VLB-MP-1	BioSample 1	20140426-VLBMPs-Set1-6 (Vlb-set1-6)	Cluster of Isoform 2 of Filamin-A Tax_Id=9606 [Homo sapiens] (sp|P21333-2|FLNA)	Isoform 2 of Filamin-A Tax_Id=9606 [Homo sapiens]	sp|P21333-2|FLNA,sp|P21333|FLNA,tr|Q60FE5|FLNA,tr|Q60FE6|FLNA	LudwigNR_Q213_generic_forward.fasta	280009	1	17	17	18	0.0106	0.115
Final version of leukaemia and breast cancer derived MPs	VLB-MP-1	BioSample 1	20140426-VLBMPs-Set1-6 (Vlb-set1-6)	Cluster of sp|CON_P12763|FETUA_BOVIN Alpha-2-HS-glycoprotein OS=Bos taurus GN=AHSG PE=1 SV=2 (CON_P12763)	sp|CON_P12763|FETUA_BOVIN Alpha-2-HS-glycoprotein OS=Bos taurus GN=AHSG PE=1 SV=2	CON_P12763		18	1	4	4	4	0.00235	NaN%
Final version of leukaemia and breast cancer derived MPs	VLB-MP-1	BioSample 1	20140426-VLBMPs-Set1-6 (Vlb-set1-6)	Cluster of Heat shock cognate 71 kDa protein Tax_Id=9606 [Homo sapiens] (sp|P11142|HSPA8)	Heat shock cognate 71 kDa protein Tax_Id=9606 [Homo sapiens]	sp|P11142|HSPA8	LudwigNR_Q213_generic_forward.fasta	70899.8	1	3	3	4	0.00235	0.0836
Final version of leukaemia and breast cancer derived MPs	VLB-MP-1	BioSample 1	20140426-VLBMPs-Set1-6 (Vlb-set1-6)	Cluster of Exportin-2 n=2 Tax_Id=9606 [Homo sapiens] (sp|P55060|CSE1L)	Exportin-2 Tax_Id=9606 [Homo sapiens]	sp|P55060|CSE1L	LudwigNR_Q213_generic_forward.fasta	110422	1	9	9	9	0.00529	0.139
Final version of leukaemia and breast cancer derived MPs	VLB-MP-1	BioSample 1	20140426-VLBMPs-Set1-6 (Vlb-set1-6)	Cluster of Spectrin beta chain, non-erythrocytic 1 Tax_Id=9606 [Homo sapiens] (sp|Q01082|SPTBN1)	Isoform 2 of Spectrin beta chain, non-erythrocytic 1 Tax_Id=9606 [Homo sapiens]	sp|Q01082-3|SPTBN1	LudwigNR_Q213_generic_forward.fasta	251402	0.976	0	0	21	0.0123	0.152
Final version of leukaemia and breast cancer derived MPs	VLB-MP-1	BioSample 1	20140426-VLBMPs-Set1-6 (Vlb-set1-6)	Cluster of beta Tax_Id=9606 [Homo sapiens] (tr|B4E0R1|Integrin)	beta Tax_Id=9606 [Homo sapiens]	tr|B4E0R1|Integrin	LudwigNR_Q213_generic_forward.fasta	77355	1	2	2	2	0.00118	0.05
Final version of leukaemia and breast cancer derived MPs	VLB-MP-1	BioSample 1	20140426-VLBMPs-Set1-6 (Vlb-set1-6)	Cluster of Isoform 2 of Extended synaptotagmin-1 Tax_Id=9606 [Homo sapiens] (sp|Q9BSJ8-2|ESYT1)	Isoform 2 of Extended synaptotagmin-1 Tax_Id=9606 [Homo sapiens]	sp|Q9BSJ8-2|ESYT1,sp|Q9BSJ8|ESYT1,tr|B3KMV5|cDNA	LudwigNR_Q213_generic_forward.fasta	124005	1	2	2	2	0.00118	0.035
Final version of leukaemia and breast cancer derived MPs	VLB-MP-1	BioSample 1	20140426-VLBMPs-Set1-6 (Vlb-set1-6)	Cluster of Fatty acid synthase Tax_Id=9606 [Homo sapiens] (FASN)	Fatty acid synthase Tax_Id=9606 [Homo sapiens]	FASN	LudwigNR_Q213_generic_forward.fasta	273427	1	3	3	3	0.00176	0.0163
Final version of leukaemia and breast cancer derived MPs	VLB-MP-1	BioSample 1	20140426-VLBMPs-Set1-6 (Vlb-set1-6)	Cluster of Isoform 2 of Ubiquitin carboxyl-terminal hydrolase 10 Tax_Id=9606 [Homo sapiens] (sp|Q14694-2|USP10)	Isoform 2 of Ubiquitin carboxyl-terminal hydrolase 10 Tax_Id=9606 [Homo sapiens]	sp|Q14694-2|USP10,sp|Q14694-3|USP10,sp|Q14694|USP10	LudwigNR_Q213_generic_forward.fasta	92598	1	2	2	2	0.00118	0.0343
Final version of leukaemia and breast cancer derived MPs	VLB-MP-1	BioSample 1	20140426-VLBMPs-Set1-6 (Vlb-set1-6)	Cluster of Isoform 2 of Hexokinase-1 Tax_Id=9606 [Homo sapiens] (sp|P19367-2|HK1)	Isoform 2 of Hexokinase-1 Tax_Id=9606 [Homo sapiens]	sp|P19367-2|HK1,sp|P19367-3|HK1,sp|P19367-4|HK1,sp|P19367|HK1,tr|A8K7J7|cDNA,tr|B3KXY9|cDNA,tr|B4DG62|cDNA,tr|E7ENR4|HK1	LudwigNR_Q213_generic_forward.fasta	102204	1	3	3	4	0.00235	0.0535
Final version of leukaemia and breast cancer derived MPs	VLB-MP-1	BioSample 1	20140426-VLBMPs-Set1-6 (Vlb-set1-6)	Cluster of Ubiquitin-like modifier-activating enzyme 1 Tax_Id=9606 [Homo sapiens] (sp|P22314|UBA1)	Ubiquitin-like modifier-activating enzyme 1 Tax_Id=9606 [Homo sapiens]	sp|P22314|UBA1	LudwigNR_Q213_generic_forward.fasta	117850	1	16	17	17	0.00999	0.262
Final version of leukaemia and breast cancer derived MPs	VLB-MP-1	BioSample 1	20140426-VLBMPs-Set1-6 (Vlb-set1-6)	Cluster of Kinesin-like protein KIF20A Tax_Id=9606 [Homo sapiens] (sp|O95235|KIF20A)	Kinesin-like protein KIF20A Tax_Id=9606 [Homo sapiens]	sp|O95235|KIF20A	LudwigNR_Q213_generic_forward.fasta	100280	0.975	1	1	1	0.000588	0.0146
Final version of leukaemia and breast cancer derived MPs	VLB-MP-1	BioSample 1	20140426-VLBMPs-Set1-6 (Vlb-set1-6)	Cluster of Isoform 2 of Kinesin-like protein KIF23 Tax_Id=9606 [Homo sapiens] (sp|Q02241-2|KIF23)	Isoform 2 of Kinesin-like protein KIF23 Tax_Id=9606 [Homo sapiens]	sp|Q02241-2|KIF23	LudwigNR_Q213_generic_forward.fasta	98106.1	1	1	1	26	0.0153	0.307
Final version of leukaemia and breast cancer derived MPs	VLB-MP-1	BioSample 1	20140426-VLBMPs-Set1-6 (Vlb-set1-6)	Cluster of Inter-alpha-trypsin inhibitor heavy chain H2 Tax_Id=9606 [Homo sapiens] (sp|P19823|ITIH2)	Inter-alpha-trypsin inhibitor heavy chain H2 Tax_Id=9606 [Homo sapiens]	sp|P19823|ITIH2,tr|A2RTY6|ITIH2,tr|D3DRR6|ITIH2,tr|Q5T985|ITIH2	LudwigNR_Q213_generic_forward.fasta	106466	0.748	1	1	1	0.000588	0.0159
Final version of leukaemia and breast cancer derived MPs	VLB-MP-1	BioSample 1	20140426-VLBMPs-Set1-6 (Vlb-set1-6)	Cluster of Isoform 2 of Eukaryotic translation initiation factor 3 subunit B Tax_Id=9606 [Homo sapiens] (sp|P55884-2|EIF3B)	Isoform 2 of Eukaryotic translation initiation factor 3 subunit B Tax_Id=9606 [Homo sapiens]	sp|P55884-2|EIF3B,sp|P55884|EIF3B	LudwigNR_Q213_generic_forward.fasta	99030.7	1	2	2	2	0.00118	0.0275
Final version of leukaemia and breast cancer derived MPs	VLB-MP-1	BioSample 1	20140426-VLBMPs-Set1-6 (Vlb-set1-6)	Cluster of ens|ENSP00000439089|ENSG00000073111 transcript:ENST00000539922 gene_biotype:protein_coding transcript_biotype:protein_coding n=1 Tax_Id=9606 [Homo sapiens] (ENSP00000439089)	ens|ENSP00000439089|ENSG00000073111 transcript:ENST00000539922 gene_biotype:protein_coding transcript_biotype:protein_coding n=1 Tax_Id=9606 [Homo sapiens]	ENSP00000439089,ENSP00000445715,MCM2,ens|ENSP00000420528|ENSG00000073111,tr|B3KXZ4|cDNA,tr|B4DSV5|cDNA,tr|B7Z8Z6|cDNA	LudwigNR_Q213_generic_forward.fasta	101898	0.175	0	0	0	0	0
Final version of leukaemia and breast cancer derived MPs	VLB-MP-1	BioSample 1	20140426-VLBMPs-Set1-6 (Vlb-set1-6)	Cluster of Glyceraldehyde-3-phosphate dehydrogenase Tax_Id=9606 [Homo sapiens] (sp|P04406|GAPDH)	sp|CON_P10096|G3P_BOVIN Glyceraldehyde-3-phosphate dehydrogenase OS=Bos taurus GN=GAPDH PE=1 SV=4	CON_P10096		0	0.012	0	0	1	0.000588	0
Final version of leukaemia and breast cancer derived MPs	VLB-MP-1	BioSample 1	20140426-VLBMPs-Set1-6 (Vlb-set1-6)	Cluster of Isoform 2 of 2-oxoglutarate dehydrogenase, mitochondrial Tax_Id=9606 [Homo sapiens] (sp|Q02218-2|OGDH)	Isoform 2 of 2-oxoglutarate dehydrogenase, mitochondrial Tax_Id=9606 [Homo sapiens]	sp|Q02218-2|OGDH,sp|Q02218|OGDH,tr|B4DF00|cDNA,tr|E9PCR7|OGDH,tr|E9PDF2|OGDH,tr|F5H801|OGDH	LudwigNR_Q213_generic_forward.fasta	115515	0.959	1	1	1	0.000588	0.0196
Final version of leukaemia and breast cancer derived MPs	VLB-MP-1	BioSample 1	20140426-VLBMPs-Set1-6 (Vlb-set1-6)	Cluster of Moesin Tax_Id=9606 [Homo sapiens] (MSN)	Moesin Tax_Id=9606 [Homo sapiens]	MSN	LudwigNR_Q213_generic_forward.fasta	67821.8	1	3	3	6	0.00353	0.12
Final version of leukaemia and breast cancer derived MPs	VLB-MP-1	BioSample 1	20140426-VLBMPs-Set1-6 (Vlb-set1-6)	Cluster of Isoform 3 of Protein unc-13 homolog D Tax_Id=9606 [Homo sapiens] (sp|Q70J99-3|UNC13D)	Isoform 3 of Protein unc-13 homolog D Tax_Id=9606 [Homo sapiens]	sp|Q70J99-3|UNC13D,sp|Q70J99|UNC13D	LudwigNR_Q213_generic_forward.fasta	128821	1	3	3	3	0.00176	0.0403
Final version of leukaemia and breast cancer derived MPs	VLB-MP-1	BioSample 1	20140426-VLBMPs-Set1-6 (Vlb-set1-6)	Cluster of Neurabin-2 Tax_Id=9606 [Homo sapiens] (sp|Q96SB3|PPP1R9B)	Neurabin-2 Tax_Id=9606 [Homo sapiens]	sp|Q96SB3|PPP1R9B,tr|D3DTX6|PPP1R9B	LudwigNR_Q213_generic_forward.fasta	89192.2	1	1	1	1	0.000588	0.0258
Final version of leukaemia and breast cancer derived MPs	VLB-MP-1	BioSample 1	20140426-VLBMPs-Set1-6 (Vlb-set1-6)	Cluster of Isoform Short of Heterogeneous nuclear ribonucleoprotein U Tax_Id=9606 [Homo sapiens] (sp|Q00839-2|HNRNPU)	Isoform Short of Heterogeneous nuclear ribonucleoprotein U Tax_Id=9606 [Homo sapiens]	sp|Q00839-2|HNRNPU,sp|Q00839|HNRNPU,tr|B4DLR3|cDNA	LudwigNR_Q213_generic_forward.fasta	88980.3	1	5	5	5	0.00294	0.0831
Final version of leukaemia and breast cancer derived MPs	VLB-MP-1	BioSample 1	20140426-VLBMPs-Set1-6 (Vlb-set1-6)	Cluster of Zinc finger CCCH-type antiviral protein 1 Tax_Id=9606 [Homo sapiens] (sp|Q7Z2W4|ZC3HAV1)	Zinc finger CCCH-type antiviral protein 1 Tax_Id=9606 [Homo sapiens]	sp|Q7Z2W4|ZC3HAV1,tr|A8K9U6|cDNA	LudwigNR_Q213_generic_forward.fasta	101433	1	3	3	3	0.00176	0.051
Final version of leukaemia and breast cancer derived MPs	VLB-MP-1	BioSample 1	20140426-VLBMPs-Set1-6 (Vlb-set1-6)	Cluster of Isoform 2 of Programmed cell death 6-interacting protein Tax_Id=9606 [Homo sapiens] (sp|Q8WUM4-2|PDCD6IP)	Isoform 2 of Programmed cell death 6-interacting protein Tax_Id=9606 [Homo sapiens]	sp|Q8WUM4-2|PDCD6IP,sp|Q8WUM4|PDCD6IP	LudwigNR_Q213_generic_forward.fasta	96774.3	1	12	12	12	0.00705	0.192
Final version of leukaemia and breast cancer derived MPs	VLB-MP-1	BioSample 1	20140426-VLBMPs-Set1-6 (Vlb-set1-6)	Cluster of FLJ50510, highly similar to Heat shock 70 kDa protein 4 Tax_Id=9606 [Homo sapiens] (tr|B4DH02|cDNA)	Heat shock 70 kDa protein 4 Tax_Id=9606 [Homo sapiens]	sp|P34932|HSPA4,tr|B4DH02|cDNA	LudwigNR_Q213_generic_forward.fasta	94331.9	1	14	16	16	0.00941	0.245
Final version of leukaemia and breast cancer derived MPs	VLB-MP-1	BioSample 1	20140426-VLBMPs-Set1-6 (Vlb-set1-6)	Cluster of Isoform 2 of DNA topoisomerase 2-alpha Tax_Id=9606 [Homo sapiens] (sp|P11388-2|TOP2A)	Isoform 2 of DNA topoisomerase 2-alpha Tax_Id=9606 [Homo sapiens]	sp|P11388-2|TOP2A,sp|P11388-3|TOP2A,sp|P11388|TOP2A	LudwigNR_Q213_generic_forward.fasta	177507	0.031	0	0	0	0	0
Final version of leukaemia and breast cancer derived MPs	VLB-MP-1	BioSample 1	20140426-VLBMPs-Set1-6 (Vlb-set1-6)	Cluster of TNF receptor-associated protein 1 Tax_Id=9606 [Homo sapiens] (tr|Q5CAQ4|TRAP1)	Heat shock protein 75 kDa, mitochondrial Tax_Id=9606 [Homo sapiens]	sp|Q12931|TRAP1,tr|B4DR68|cDNA,tr|F5H897|TRAP1	LudwigNR_Q213_generic_forward.fasta	80112.9	0.001	0	0	1	0.000588	0.0199
Final version of leukaemia and breast cancer derived MPs	VLB-MP-1	BioSample 1	20140426-VLBMPs-Set1-6 (Vlb-set1-6)	Cluster of Spectrin alpha chain, non-erythrocytic 1 Tax_Id=9606 [Homo sapiens] (sp|Q13813|SPTAN1)	Spectrin alpha chain, non-erythrocytic 1 Tax_Id=9606 [Homo sapiens]	sp|Q13813|SPTAN1	LudwigNR_Q213_generic_forward.fasta	284543	1	21	21	21	0.0123	0.124
Final version of leukaemia and breast cancer derived MPs	VLB-MP-1	BioSample 1	20140426-VLBMPs-Set1-6 (Vlb-set1-6)	Cluster of Elongation factor 2 Tax_Id=9606 [Homo sapiens] (EEF2)	Elongation factor 2 Tax_Id=9606 [Homo sapiens]	EEF2	LudwigNR_Q213_generic_forward.fasta	95340.1	1	12	13	13	0.00764	0.214
Final version of leukaemia and breast cancer derived MPs	VLB-MP-1	BioSample 1	20140426-VLBMPs-Set1-6 (Vlb-set1-6)	Cluster of Isoform LAMP-2B of Lysosome-associated membrane glycoprotein 2 Tax_Id=9606 [Homo sapiens] (sp|P13473-2|LAMP2)	Isoform LAMP-2B of Lysosome-associated membrane glycoprotein 2 Tax_Id=9606 [Homo sapiens]	sp|P13473-2|LAMP2,sp|P13473-3|LAMP2,sp|P13473|LAMP2,tr|B4E2S7|LAMP2,tr|B7Z2R9|LAMP2	LudwigNR_Q213_generic_forward.fasta	44956.3	1	3	3	3	0.00176	0.0707
Final version of leukaemia and breast cancer derived MPs	VLB-MP-1	BioSample 1	20140426-VLBMPs-Set1-6 (Vlb-set1-6)	Cluster of Cullin-associated NEDD8-dissociated protein 1 Tax_Id=9606 [Homo sapiens] (sp|Q86VP6|CAND1)	Cullin-associated NEDD8-dissociated protein 1 Tax_Id=9606 [Homo sapiens]	sp|Q86VP6|CAND1,tr|A8K8U1|cDNA	LudwigNR_Q213_generic_forward.fasta	136381	1	9	9	9	0.00529	0.0951
Final version of leukaemia and breast cancer derived MPs	VLB-MP-1	BioSample 1	20140426-VLBMPs-Set1-6 (Vlb-set1-6)	Cluster of Putative uncharacterized protein DKFZp686M088 Tax_Id=9606 [Homo sapiens] (DKFZp686M088)	Isoform B of Plasma membrane calcium-transporting ATPase 1 Tax_Id=9606 [Homo sapiens]	sp|P20020-3|ATP2B1,sp|P20020-6|ATP2B1	LudwigNR_Q213_generic_forward.fasta	134689	0.727	0	0	1	0.000588	0.0139
Final version of leukaemia and breast cancer derived MPs	VLB-MP-1	BioSample 1	20140426-VLBMPs-Set1-6 (Vlb-set1-6)	Cluster of Condensin complex subunit 3 Tax_Id=9606 [Homo sapiens] (sp|Q9BPX3|NCAPG)	Condensin complex subunit 3 Tax_Id=9606 [Homo sapiens]	sp|Q9BPX3|NCAPG,tr|Q6NUR1|NCAPG	LudwigNR_Q213_generic_forward.fasta	114338	0.257	0	0	0	0	0
Final version of leukaemia and breast cancer derived MPs	VLB-MP-1	BioSample 1	20140426-VLBMPs-Set1-6 (Vlb-set1-6)	Cluster of Exportin-1 Tax_Id=9606 [Homo sapiens] (sp|O14980|XPO1)	Exportin-1 Tax_Id=9606 [Homo sapiens]	sp|O14980|XPO1	LudwigNR_Q213_generic_forward.fasta	123389	1	6	6	6	0.00353	0.0775
Final version of leukaemia and breast cancer derived MPs	VLB-MP-1	BioSample 1	20140426-VLBMPs-Set1-6 (Vlb-set1-6)	Cluster of Neutral amino acid transporter B(0) Tax_Id=9606 [Homo sapiens] (sp|Q15758|SLC1A5)	Neutral amino acid transporter B(0) Tax_Id=9606 [Homo sapiens]	sp|Q15758|SLC1A5,tr|Q71UA6|SLC1A5	LudwigNR_Q213_generic_forward.fasta	56599.8	0.069	0	0	0	0	0
Final version of leukaemia and breast cancer derived MPs	VLB-MP-1	BioSample 1	20140426-VLBMPs-Set1-6 (Vlb-set1-6)	Cluster of sp|CON_P02070|HBB_BOVIN Hemoglobin subunit beta OS=Bos taurus GN=HBB PE=1 SV=1 (CON_P02070)	sp|CON_P02070|HBB_BOVIN Hemoglobin subunit beta OS=Bos taurus GN=HBB PE=1 SV=1	CON_P02070		18	1	2	2	2	0.00118	NaN%
Final version of leukaemia and breast cancer derived MPs	VLB-MP-1	BioSample 1	20140426-VLBMPs-Set1-6 (Vlb-set1-6)	Cluster of 60 kDa heat shock protein, mitochondrial Tax_Id=9606 [Homo sapiens] (sp|P10809|HSPD1)	60 kDa heat shock protein, mitochondrial Tax_Id=9606 [Homo sapiens]	sp|P10809|HSPD1	LudwigNR_Q213_generic_forward.fasta	61055.7	1	5	6	7	0.00412	0.155
Final version of leukaemia and breast cancer derived MPs	VLB-MP-1	BioSample 1	20140426-VLBMPs-Set1-6 (Vlb-set1-6)	Cluster of Nucleolin n=2 Tax_Id=9606 [Homo sapiens] (sp|P19338|NCL)	Nucleolin Tax_Id=9606 [Homo sapiens]	sp|P19338|NCL,tr|B3KM80|NCL,tr|B3KTP9|cDNA,tr|Q6ZS99|cDNA	LudwigNR_Q213_generic_forward.fasta	76615.9	1	12	12	12	0.00705	0.192
Final version of leukaemia and breast cancer derived MPs	VLB-MP-1	BioSample 1	20140426-VLBMPs-Set1-6 (Vlb-set1-6)	Cluster of Ras GTPase-activating-like protein IQGAP2 Tax_Id=9606 [Homo sapiens] (sp|Q13576|IQGAP2)	FLJ52367, highly similar to Ras GTPase-activating-like protein IQGAP2 Tax_Id=9606 [Homo sapiens]	tr|B7Z7X2|cDNA	LudwigNR_Q213_generic_forward.fasta	43671.9	0.998	1	1	4	0.00235	0.172
Final version of leukaemia and breast cancer derived MPs	VLB-MP-1	BioSample 1	20140426-VLBMPs-Set1-6 (Vlb-set1-6)	Cluster of Poliovirus receptor-related protein 1 Tax_Id=9606 [Homo sapiens] (sp|Q15223|PVRL1)	Poliovirus receptor-related protein 1 Tax_Id=9606 [Homo sapiens]	sp|Q15223|PVRL1	LudwigNR_Q213_generic_forward.fasta	57158	0.999	1	1	1	0.000588	0.0232
Final version of leukaemia and breast cancer derived MPs	VLB-MP-1	BioSample 1	20140426-VLBMPs-Set1-6 (Vlb-set1-6)	Cluster of Tubulin alpha-1A chain n=3 Tax_Id=9606 [Homo sapiens] (sp|Q71U36|TUBA1A)	Tubulin alpha-4A chain Tax_Id=9606 [Homo sapiens]	sp|P68366|TUBA4A,tr|A8MUB1|TUBA4A	LudwigNR_Q213_generic_forward.fasta	49924.6	0.861	1	1	1	0.000588	0.0312
Final version of leukaemia and breast cancer derived MPs	VLB-MP-1	BioSample 1	20140426-VLBMPs-Set1-6 (Vlb-set1-6)	Cluster of transcript:ENST00000469360 gene_biotype:protein_coding transcript_biotype:protein_coding Tax_Id=9606 [Homo sapiens] (ens|ENSP00000419764|ENSG00000065150)	transcript:ENST00000469360 gene_biotype:protein_coding transcript_biotype:protein_coding Tax_Id=9606 [Homo sapiens]	ens|ENSP00000419764|ENSG00000065150,sp|O00410-3|IPO5,sp|O00410|IPO5	LudwigNR_Q213_generic_forward.fasta	125547	1	9	10	10	0.00588	0.12
Final version of leukaemia and breast cancer derived MPs	VLB-MP-1	BioSample 1	20140426-VLBMPs-Set1-6 (Vlb-set1-6)	Cluster of ADP/ATP translocase 2 Tax_Id=9606 [Homo sapiens] (SLC25A5)	ADP/ATP translocase 3 Tax_Id=9606 [Homo sapiens]	SLC25A6	LudwigNR_Q213_generic_forward.fasta	32867.1	0.966	1	1	1	0.000588	0.0436
Final version of leukaemia and breast cancer derived MPs	VLB-MP-1	BioSample 1	20140426-VLBMPs-Set1-6 (Vlb-set1-6)	Cluster of ADP/ATP translocase 2 Tax_Id=9606 [Homo sapiens] (SLC25A5)	ADP/ATP translocase 2 Tax_Id=9606 [Homo sapiens]	SLC25A5	LudwigNR_Q213_generic_forward.fasta	32853.5	0.999	1	1	1	0.000588	0.0436
Final version of leukaemia and breast cancer derived MPs	VLB-MP-1	BioSample 1	20140426-VLBMPs-Set1-6 (Vlb-set1-6)	Cluster of Coatomer subunit beta Tax_Id=9606 [Homo sapiens] (COPB1)	Coatomer subunit beta Tax_Id=9606 [Homo sapiens]	COPB1	LudwigNR_Q213_generic_forward.fasta	107146	1	2	2	2	0.00118	0.0241
Final version of leukaemia and breast cancer derived MPs	VLB-MP-1	BioSample 1	20140426-VLBMPs-Set1-6 (Vlb-set1-6)	Cluster of Talin-1 Tax_Id=9606 [Homo sapiens] (sp|Q9Y490|TLN1)	Talin-1 Tax_Id=9606 [Homo sapiens]	sp|Q9Y490|TLN1	LudwigNR_Q213_generic_forward.fasta	269765	1	6	6	6	0.00353	0.0441
Final version of leukaemia and breast cancer derived MPs	VLB-MP-1	BioSample 1	20140426-VLBMPs-Set1-6 (Vlb-set1-6)	Cluster of Kinesin-like protein KIF14 Tax_Id=9606 [Homo sapiens] (KIF14)	Kinesin-like protein KIF14 Tax_Id=9606 [Homo sapiens]	KIF14	LudwigNR_Q213_generic_forward.fasta	186496	0.014	0	0	0	0	0
Final version of leukaemia and breast cancer derived MPs	VLB-MP-1	BioSample 1	20140426-VLBMPs-Set1-6 (Vlb-set1-6)	Cluster of Ras GTPase-activating-like protein IQGAP2 Tax_Id=9606 [Homo sapiens] (sp|Q13576|IQGAP2)	FLJ52376, highly similar to Ras GTPase-activating-like protein IQGAP2 Tax_Id=9606 [Homo sapiens]	tr|B7Z881|cDNA	LudwigNR_Q213_generic_forward.fasta	99431.9	0.69	0	0	7	0.00412	0.119
Final version of leukaemia and breast cancer derived MPs	VLB-MP-1	BioSample 1	20140426-VLBMPs-Set1-6 (Vlb-set1-6)	Cluster of Kinesin-like protein KIF11 Tax_Id=9606 [Homo sapiens] (KIF11)	Kinesin-like protein KIF11 Tax_Id=9606 [Homo sapiens]	KIF11	LudwigNR_Q213_generic_forward.fasta	119162	1	2	2	2	0.00118	0.0237
Final version of leukaemia and breast cancer derived MPs	VLB-MP-1	BioSample 1	20140426-VLBMPs-Set1-6 (Vlb-set1-6)	Cluster of Neutral amino acid transporter B(0) Tax_Id=9606 [Homo sapiens] (sp|Q15758|SLC1A5)	FLJ58765, highly similar to Neutral amino acid transporter B(0) Tax_Id=9606 [Homo sapiens]	tr|B4DE27|cDNA	LudwigNR_Q213_generic_forward.fasta	33724.7	0.946	1	1	1	0.000588	0.0639
Final version of leukaemia and breast cancer derived MPs	VLB-MP-1	BioSample 1	20140426-VLBMPs-Set1-6 (Vlb-set1-6)	Cluster of FLJ61290, highly similar to Neutral alpha-glucosidase AB Tax_Id=9606 [Homo sapiens] (tr|B4DJ30|cDNA)	Isoform 2 of Neutral alpha-glucosidase AB Tax_Id=9606 [Homo sapiens]	sp|Q14697-2|GANAB,sp|Q14697|GANAB,tr|B4DJ30|cDNA	LudwigNR_Q213_generic_forward.fasta	109440	1	3	3	13	0.00764	0.213
Final version of leukaemia and breast cancer derived MPs	VLB-MP-1	BioSample 1	20140426-VLBMPs-Set1-6 (Vlb-set1-6)	Cluster of FLJ76732, highly similar to Homo sapiens TAO kinase 3 (TAOK3), mRNA Tax_Id=9606 [Homo sapiens] (tr|A8K0J3|cDNA)	Isoform 3 of Serine/threonine-protein kinase TAO1 Tax_Id=9606 [Homo sapiens]	sp|Q7L7X3-3|TAOK1,sp|Q7L7X3|TAOK1	LudwigNR_Q213_generic_forward.fasta	97527.4	0.535	0	0	2	0.00118	0.0246
Final version of leukaemia and breast cancer derived MPs	VLB-MP-1	BioSample 1	20140426-VLBMPs-Set1-6 (Vlb-set1-6)	Cluster of Isoform 2 of Unconventional myosin-Ic Tax_Id=9606 [Homo sapiens] (sp|O00159-2|MYO1C)	ens|ENSP00000439040|ENSG00000197879 transcript:ENST00000535856 gene_biotype:protein_coding transcript_biotype:protein_coding n=1 Tax_Id=9606 [Homo sapiens]	ENSP00000439040,sp|O00159-2|MYO1C,sp|O00159-3|MYO1C,sp|O00159|MYO1C,tr|B7Z3E5|cDNA,tr|F5H6E2|MYO1C	,LudwigNR_Q213_generic_forward.fasta	117911	1	4	4	4	0.00235	NaN%
Final version of leukaemia and breast cancer derived MPs	VLB-MP-1	BioSample 1	20140426-VLBMPs-Set1-7 (Vlb-set1-7)	Cluster of Spectrin beta chain, non-erythrocytic 1 Tax_Id=9606 [Homo sapiens] (sp|Q01082|SPTBN1)	Spectrin beta chain, non-erythrocytic 1 Tax_Id=9606 [Homo sapiens]	sp|Q01082|SPTBN1	LudwigNR_Q213_generic_forward.fasta	274613	1	0	0	8	0.00452	0.0448
Final version of leukaemia and breast cancer derived MPs	VLB-MP-1	BioSample 1	20140426-VLBMPs-Set1-7 (Vlb-set1-7)	Cluster of Histone H4 Tax_Id=9606 [Homo sapiens] (HIST1H4H)	Histone H4 Tax_Id=9606 [Homo sapiens]	HIST1H4H	LudwigNR_Q213_generic_forward.fasta	11314.6	0.383	0	0	0	0	0
Final version of leukaemia and breast cancer derived MPs	VLB-MP-1	BioSample 1	20140426-VLBMPs-Set1-7 (Vlb-set1-7)	Cluster of Isoform 2 of Cytoplasmic FMR1-interacting protein 2 Tax_Id=9606 [Homo sapiens] (sp|Q96F07-2|CYFIP2)	Isoform 2 of Cytoplasmic FMR1-interacting protein 2 Tax_Id=9606 [Homo sapiens]	sp|Q96F07-2|CYFIP2,tr|E7EVF4|CYFIP2,tr|E7EVJ5|CYFIP2	LudwigNR_Q213_generic_forward.fasta	145678	0.445	0	0	0	0	0
Final version of leukaemia and breast cancer derived MPs	VLB-MP-1	BioSample 1	20140426-VLBMPs-Set1-7 (Vlb-set1-7)	Cluster of Multidrug resistance protein 1 Tax_Id=9606 [Homo sapiens] (sp|P08183|ABCB1)	Multidrug resistance protein 1 Tax_Id=9606 [Homo sapiens]	sp|P08183|ABCB1	LudwigNR_Q213_generic_forward.fasta	141484	1	4	4	4	0.00226	0.0492
Final version of leukaemia and breast cancer derived MPs	VLB-MP-1	BioSample 1	20140426-VLBMPs-Set1-7 (Vlb-set1-7)	Cluster of Aconitate hydratase, mitochondrial Tax_Id=9606 [Homo sapiens] (sp|Q99798|ACO2)	Aconitate hydratase, mitochondrial Tax_Id=9606 [Homo sapiens]	sp|Q99798|ACO2,tr|A2A274|ACO2,tr|B2RBW5|cDNA,,tr|B4DZ08|cDNA	LudwigNR_Q213_generic_forward.fasta	85428	1	6	6	6	0.00339	0.115
Final version of leukaemia and breast cancer derived MPs	VLB-MP-1	BioSample 1	20140426-VLBMPs-Set1-7 (Vlb-set1-7)	Cluster of Ubiquitin-60S ribosomal protein L40 Tax_Id=9606 [Homo sapiens] (UBA52)	Ubiquitin-60S ribosomal protein L40 Tax_Id=9606 [Homo sapiens]	UBA52	LudwigNR_Q213_generic_forward.fasta	14728.9	0.994	1	1	1	0.000565	0.0703
Final version of leukaemia and breast cancer derived MPs	VLB-MP-1	BioSample 1	20140426-VLBMPs-Set1-7 (Vlb-set1-7)	Cluster of Isoform 2 of Polyadenylate-binding protein 4 Tax_Id=9606 [Homo sapiens] (sp|Q13310-2|PABPC4)	Isoform 2 of Polyadenylate-binding protein 4 Tax_Id=9606 [Homo sapiens]	sp|Q13310-2|PABPC4,sp|Q13310-3|PABPC4,sp|Q13310|PABPC4,tr|B1ANR0|PABPC4,tr|Q6IQ30|PABPC4	LudwigNR_Q213_generic_forward.fasta	69579.5	1	5	5	8	0.00452	0.19
Final version of leukaemia and breast cancer derived MPs	VLB-MP-1	BioSample 1	20140426-VLBMPs-Set1-7 (Vlb-set1-7)	Cluster of Isoform 2 of Cysteine--tRNA ligase, cytoplasmic Tax_Id=9606 [Homo sapiens] (sp|P49589-2|CARS)	Isoform 2 of Cysteine--tRNA ligase, cytoplasmic Tax_Id=9606 [Homo sapiens]	sp|P49589-2|CARS,sp|P49589-3|CARS,sp|P49589|CARS,tr|A8MVQ3|CARS,tr|B4DI19|cDNA,tr|B4DKY1|CARS,tr|B4DPV7|cDNA	LudwigNR_Q213_generic_forward.fasta	82848.3	1	4	4	4	0.00226	0.0647
Final version of leukaemia and breast cancer derived MPs	VLB-MP-1	BioSample 1	20140426-VLBMPs-Set1-7 (Vlb-set1-7)	Cluster of FLJ79260, highly similar to Actin, cytoplasmic 2 Tax_Id=9606 [Homo sapiens] (tr|B7ZAP6|cDNA,)	FLJ42347 fis, clone UTERU2003399, highly similar to Actin, gamma-enteric smooth muscle Tax_Id=9606 [Homo sapiens]	tr|B3KW67|cDNA	LudwigNR_Q213_generic_forward.fasta	41818	0.819	0	0	1	0.000565	0.0426
Final version of leukaemia and breast cancer derived MPs	VLB-MP-1	BioSample 1	20140426-VLBMPs-Set1-7 (Vlb-set1-7)	Cluster of Isoform 2 of Receptor-type tyrosine-protein phosphatase C Tax_Id=9606 [Homo sapiens] (sp|P08575-2|PTPRC)	Isoform 2 of Receptor-type tyrosine-protein phosphatase C Tax_Id=9606 [Homo sapiens]	sp|P08575-2|PTPRC,sp|P08575|PTPRC,tr|E9PC28|PTPRC	LudwigNR_Q213_generic_forward.fasta	130900	1	1	1	1	0.000565	0.00962
Final version of leukaemia and breast cancer derived MPs	VLB-MP-1	BioSample 1	20140426-VLBMPs-Set1-7 (Vlb-set1-7)	Cluster of Isoform 2 of ATP-dependent RNA helicase DDX3X Tax_Id=9606 [Homo sapiens] (sp|O00571-2|DDX3X)	Isoform 2 of ATP-dependent RNA helicase DDX3X Tax_Id=9606 [Homo sapiens]	sp|O00571-2|DDX3X,sp|O00571|DDX3X,tr|B5BTY4|DDX3X	LudwigNR_Q213_generic_forward.fasta	71357.4	1	3	3	3	0.00169	0.0743
Final version of leukaemia and breast cancer derived MPs	VLB-MP-1	BioSample 1	20140426-VLBMPs-Set1-7 (Vlb-set1-7)	Cluster of Intercellular adhesion molecule 2 Tax_Id=9606 [Homo sapiens] (sp|P13598|ICAM2)	Intercellular adhesion molecule 2 Tax_Id=9606 [Homo sapiens]	sp|P13598|ICAM2	LudwigNR_Q213_generic_forward.fasta	30653.9	1	2	2	2	0.00113	0.113
Final version of leukaemia and breast cancer derived MPs	VLB-MP-1	BioSample 1	20140426-VLBMPs-Set1-7 (Vlb-set1-7)	Cluster of Moesin Tax_Id=9606 [Homo sapiens] (MSN)	sp|P35241-5|RDX Isoform 5 of Radixin n=4 Tax_Id=9606 [Homo sapiens]	P35241-5,sp|P35241|RDX	,LudwigNR_Q213_generic_forward.fasta	18	1	6	6	22	0.0124	NaN%
Final version of leukaemia and breast cancer derived MPs	VLB-MP-1	BioSample 1	20140426-VLBMPs-Set1-7 (Vlb-set1-7)	Cluster of Isoform 2 of Myosin-10 Tax_Id=9606 [Homo sapiens] (sp|P35580-2|MYH10)	Isoform 2 of Myosin-10 Tax_Id=9606 [Homo sapiens]	sp|P35580-2|MYH10,sp|P35580-3|MYH10,sp|P35580-4|MYH10,sp|P35580|MYH10,tr|B2RWP9|MYH10,tr|F8W6L6|MYH10	LudwigNR_Q213_generic_forward.fasta	230785	1	2	2	4	0.00226	0.0271
Final version of leukaemia and breast cancer derived MPs	VLB-MP-1	BioSample 1	20140426-VLBMPs-Set1-7 (Vlb-set1-7)	Cluster of Moesin Tax_Id=9606 [Homo sapiens] (MSN)	Ezrin Tax_Id=9606 [Homo sapiens]	sp|P15311|EZR,tr|Q6NUR7|EZR	LudwigNR_Q213_generic_forward.fasta	69414.7	1	21	22	38	0.0215	0.49
Final version of leukaemia and breast cancer derived MPs	VLB-MP-1	BioSample 1	20140426-VLBMPs-Set1-7 (Vlb-set1-7)	Cluster of Unconventional myosin-Ig Tax_Id=9606 [Homo sapiens] (sp|B0I1T2|MYO1G)	Unconventional myosin-Ig Tax_Id=9606 [Homo sapiens]	sp|B0I1T2|MYO1G	LudwigNR_Q213_generic_forward.fasta	116444	1	8	8	8	0.00452	0.114
Final version of leukaemia and breast cancer derived MPs	VLB-MP-1	BioSample 1	20140426-VLBMPs-Set1-7 (Vlb-set1-7)	Cluster of Polyadenylate-binding protein 1 Tax_Id=9606 [Homo sapiens] (sp|P11940|PABPC1)	Polyadenylate-binding protein 1 Tax_Id=9606 [Homo sapiens]	sp|P11940|PABPC1	LudwigNR_Q213_generic_forward.fasta	70671.3	1	2	2	5	0.00282	0.129
Final version of leukaemia and breast cancer derived MPs	VLB-MP-1	BioSample 1	20140426-VLBMPs-Set1-7 (Vlb-set1-7)	Cluster of Aging-associated protein 1 Tax_Id=9606 [Homo sapiens] (AAG1)	Aging-associated protein 1 Tax_Id=9606 [Homo sapiens]	AAG1,ens|ENSP00000433371|ENSG00000110321,sp|P78344-2|EIF4G2,sp|P78344|EIF4G2,tr|B4DZF2|cDNA,tr|H0Y3P2|EIF4G2	LudwigNR_Q213_generic_forward.fasta	98154.9	0.477	0	0	0	0	0
Final version of leukaemia and breast cancer derived MPs	VLB-MP-1	BioSample 1	20140426-VLBMPs-Set1-7 (Vlb-set1-7)	Cluster of FLJ55506, highly similar to Puromycin-sensitive aminopeptidase (EC3.4.11.-) n=1 Tax_Id=9606 [Homo sapiens] (tr|B7Z899|cDNA)	FLJ55506, highly similar to Puromycin-sensitive aminopeptidase (EC3.4.11.-) Tax_Id=9606 [Homo sapiens]	tr|B7Z899|cDNA	LudwigNR_Q213_generic_forward.fasta	102934	0.675	1	1	1	0.000565	0.0142
Final version of leukaemia and breast cancer derived MPs	VLB-MP-1	BioSample 1	20140426-VLBMPs-Set1-7 (Vlb-set1-7)	Cluster of Ras GTPase-activating-like protein IQGAP2 Tax_Id=9606 [Homo sapiens] (sp|Q13576|IQGAP2)	FLJ52367, highly similar to Ras GTPase-activating-like protein IQGAP2 Tax_Id=9606 [Homo sapiens]	tr|B7Z7X2|cDNA	LudwigNR_Q213_generic_forward.fasta	43671.9	0.998	1	1	4	0.00226	0.172
Final version of leukaemia and breast cancer derived MPs	VLB-MP-1	BioSample 1	20140426-VLBMPs-Set1-7 (Vlb-set1-7)	Cluster of Isoform 2 of Basigin n=3 Tax_Id=9606 [Homo sapiens] (sp|P35613-2|BSG)	Isoform 2 of Basigin Tax_Id=9606 [Homo sapiens]	sp|P35613-2|BSG,tr|B4DY23|cDNA	LudwigNR_Q213_generic_forward.fasta	29221.1	0.981	0	0	2	0.00113	0.108
Final version of leukaemia and breast cancer derived MPs	VLB-MP-1	BioSample 1	20140426-VLBMPs-Set1-7 (Vlb-set1-7)	Cluster of Integrin alpha-4 Tax_Id=9606 [Homo sapiens] (sp|P13612|ITGA4)	Integrin alpha-4 Tax_Id=9606 [Homo sapiens]	sp|P13612|ITGA4	LudwigNR_Q213_generic_forward.fasta	114902	0.994	1	1	1	0.000565	0.0203
Final version of leukaemia and breast cancer derived MPs	VLB-MP-1	BioSample 1	20140426-VLBMPs-Set1-7 (Vlb-set1-7)	Cluster of Isoform 3 of Sodium/potassium-transporting ATPase subunit alpha-1 Tax_Id=9606 [Homo sapiens] (sp|P05023-3|ATP1A1)	transcript:ENST00000441343 gene_biotype:protein_coding transcript_biotype:non_stop_decay Tax_Id=9606 [Homo sapiens]	ens|ENSP00000411503|ENSG00000105409,sp|P13637|ATP1A3,tr|B7Z9V4|cDNA,,tr|M0R116|ATP1A3	LudwigNR_Q213_generic_forward.fasta	111752	0.333	0	0	8	0.00452	0.0824
Final version of leukaemia and breast cancer derived MPs	VLB-MP-1	BioSample 1	20140426-VLBMPs-Set1-7 (Vlb-set1-7)	Cluster of Isoform 2 of AP-2 complex subunit alpha-2 Tax_Id=9606 [Homo sapiens] (sp|O94973-2|AP2A2)	Isoform 2 of AP-2 complex subunit alpha-2 Tax_Id=9606 [Homo sapiens]	sp|O94973-2|AP2A2,sp|O94973|AP2A2,tr|B7Z5S9|cDNA	LudwigNR_Q213_generic_forward.fasta	104092	0.076	0	0	1	0.000565	0.0106
Final version of leukaemia and breast cancer derived MPs	VLB-MP-1	BioSample 1	20140426-VLBMPs-Set1-7 (Vlb-set1-7)	Cluster of Leukocyte surface antigen CD47 Tax_Id=9606 [Homo sapiens] (sp|Q08722|CD47)	Leukocyte surface antigen CD47 Tax_Id=9606 [Homo sapiens]	sp|Q08722|CD47	LudwigNR_Q213_generic_forward.fasta	35214.9	1	2	2	3	0.00169	0.0929
Final version of leukaemia and breast cancer derived MPs	VLB-MP-1	BioSample 1	20140426-VLBMPs-Set1-7 (Vlb-set1-7)	Cluster of FLJ79260, highly similar to Actin, cytoplasmic 2 Tax_Id=9606 [Homo sapiens] (tr|B7ZAP6|cDNA,)	FLJ55253, highly similar to Actin, cytoplasmic 1 Tax_Id=9606 [Homo sapiens]	tr|B4DW52|cDNA	LudwigNR_Q213_generic_forward.fasta	38634.2	0.97	0	0	3	0.00169	0.184
Final version of leukaemia and breast cancer derived MPs	VLB-MP-1	BioSample 1	20140426-VLBMPs-Set1-7 (Vlb-set1-7)	Cluster of FLJ53399, highly similar to Monocarboxylate transporter 1 n=1 Tax_Id=9606 [Homo sapiens] (tr|B4E106|cDNA)	FLJ53399, highly similar to Monocarboxylate transporter 1 Tax_Id=9606 [Homo sapiens]	tr|B4E106|cDNA	LudwigNR_Q213_generic_forward.fasta	51880.5	0.66	0	0	1	0.000565	0.025
Final version of leukaemia and breast cancer derived MPs	VLB-MP-1	BioSample 1	20140426-VLBMPs-Set1-7 (Vlb-set1-7)	Cluster of TNF receptor-associated protein 1 Tax_Id=9606 [Homo sapiens] (tr|Q5CAQ4|TRAP1)	TNF receptor-associated protein 1 Tax_Id=9606 [Homo sapiens]	tr|Q5CAQ4|TRAP1	LudwigNR_Q213_generic_forward.fasta	57235.6	0.926	1	1	1	0.000565	0.0283
Final version of leukaemia and breast cancer derived MPs	VLB-MP-1	BioSample 1	20140426-VLBMPs-Set1-7 (Vlb-set1-7)	Cluster of transcript:ENST00000367796 gene_biotype:protein_coding transcript_biotype:protein_coding Tax_Id=9606 [Homo sapiens] (ens|ENSP00000356770|ENSG00000198734)	transcript:ENST00000367796 gene_biotype:protein_coding transcript_biotype:protein_coding Tax_Id=9606 [Homo sapiens]	ens|ENSP00000356770|ENSG00000198734,ens|ENSP00000356771|ENSG00000198734,sp|P12259|F5	LudwigNR_Q213_generic_forward.fasta	251710	0.383	0	0	0	0	0
Final version of leukaemia and breast cancer derived MPs	VLB-MP-1	BioSample 1	20140426-VLBMPs-Set1-7 (Vlb-set1-7)	Cluster of Isoform 2 of Heat shock protein HSP 90-alpha Tax_Id=9606 [Homo sapiens] (sp|P07900-2|HSP90AA1)	Isoform 2 of Heat shock protein HSP 90-alpha Tax_Id=9606 [Homo sapiens]	sp|P07900-2|HSP90AA1,sp|P07900|HSP90AA1	LudwigNR_Q213_generic_forward.fasta	98165.1	1	19	24	52	0.0294	0.441
Final version of leukaemia and breast cancer derived MPs	VLB-MP-1	BioSample 1	20140426-VLBMPs-Set1-7 (Vlb-set1-7)	Cluster of sp|CON_P00761|TRYP_PIG Trypsin OS=Sus scrofa PE=1 SV=1 (CON_P00761)	sp|CON_P00761|TRYP_PIG Trypsin OS=Sus scrofa PE=1 SV=1	CON_P00761		18	1	3	3	4	0.00226	NaN%
Final version of leukaemia and breast cancer derived MPs	VLB-MP-1	BioSample 1	20140426-VLBMPs-Set1-7 (Vlb-set1-7)	Cluster of C-1-tetrahydrofolate synthase, cytoplasmic Tax_Id=9606 [Homo sapiens] (sp|P11586|MTHFD1)	C-1-tetrahydrofolate synthase, cytoplasmic Tax_Id=9606 [Homo sapiens]	sp|P11586|MTHFD1	LudwigNR_Q213_generic_forward.fasta	101562	1	1	1	1	0.000565	0.0118
Final version of leukaemia and breast cancer derived MPs	VLB-MP-1	BioSample 1	20140426-VLBMPs-Set1-7 (Vlb-set1-7)	Cluster of Calnexin Tax_Id=9606 [Homo sapiens] (sp|P27824|CANX)	Calnexin Tax_Id=9606 [Homo sapiens]	sp|P27824|CANX,tr|B4DGP8|CANX	LudwigNR_Q213_generic_forward.fasta	67570.2	1	7	7	7	0.00395	0.145
Final version of leukaemia and breast cancer derived MPs	VLB-MP-1	BioSample 1	20140426-VLBMPs-Set1-7 (Vlb-set1-7)	Cluster of Alpha-actinin-4 Tax_Id=9606 [Homo sapiens] (sp|O43707|ACTN4)	Isoform 2 of Alpha-actinin-1 Tax_Id=9606 [Homo sapiens]	sp|P12814-2|ACTN1,sp|P12814-3|ACTN1,sp|P12814|ACTN1	LudwigNR_Q213_generic_forward.fasta	102713	0.338	0	0	5	0.00282	0.0744
Final version of leukaemia and breast cancer derived MPs	VLB-MP-1	BioSample 1	20140426-VLBMPs-Set1-7 (Vlb-set1-7)	Cluster of Isoform 3 of Sodium/potassium-transporting ATPase subunit alpha-1 Tax_Id=9606 [Homo sapiens] (sp|P05023-3|ATP1A1)	Isoform 3 of Sodium/potassium-transporting ATPase subunit alpha-1 Tax_Id=9606 [Homo sapiens]	sp|P05023-3|ATP1A1,sp|P05023|ATP1A1	LudwigNR_Q213_generic_forward.fasta	109554	1	5	5	13	0.00734	0.17
Final version of leukaemia and breast cancer derived MPs	VLB-MP-1	BioSample 1	20140426-VLBMPs-Set1-7 (Vlb-set1-7)	Cluster of DNA replication licensing factor MCM5 n=3 Tax_Id=9606 [Homo sapiens] (sp|P33992|MCM5)	DNA replication licensing factor MCM5 Tax_Id=9606 [Homo sapiens]	sp|P33992|MCM5,tr|A8K521|cDNA,tr|B1AHB1|MCM5	LudwigNR_Q213_generic_forward.fasta	82288.3	0.655	1	1	1	0.000565	0.0204
Final version of leukaemia and breast cancer derived MPs	VLB-MP-1	BioSample 1	20140426-VLBMPs-Set1-7 (Vlb-set1-7)	Cluster of LETM1 and EF-hand domain-containing protein 1, mitochondrial Tax_Id=9606 [Homo sapiens] (sp|O95202|LETM1)	LETM1 and EF-hand domain-containing protein 1, mitochondrial Tax_Id=9606 [Homo sapiens]	sp|O95202|LETM1,tr|D3DVQ1|LETM1	LudwigNR_Q213_generic_forward.fasta	83355.9	1	2	2	2	0.00113	0.0352
Final version of leukaemia and breast cancer derived MPs	VLB-MP-1	BioSample 1	20140426-VLBMPs-Set1-7 (Vlb-set1-7)	Cluster of Coatomer subunit gamma-1 Tax_Id=9606 [Homo sapiens] (COPG1)	Coatomer subunit gamma-1 Tax_Id=9606 [Homo sapiens]	COPG1,tr|B3KW21|cDNA	LudwigNR_Q213_generic_forward.fasta	97719.4	1	2	2	2	0.00113	0.0309
Final version of leukaemia and breast cancer derived MPs	VLB-MP-1	BioSample 1	20140426-VLBMPs-Set1-7 (Vlb-set1-7)	Cluster of Acyl-CoA synthetase 4 Tax_Id=9606 [Homo sapiens] (FACL4)	Acyl-CoA synthetase 4 Tax_Id=9606 [Homo sapiens]	FACL4,sp|O60488-2|ACSL4,sp|O60488|ACSL4	LudwigNR_Q213_generic_forward.fasta	74438.9	1	5	5	5	0.00282	0.14
Final version of leukaemia and breast cancer derived MPs	VLB-MP-1	BioSample 1	20140426-VLBMPs-Set1-7 (Vlb-set1-7)	Cluster of Isoform 2 of Formin-like protein 1 Tax_Id=9606 [Homo sapiens] (sp|O95466-2|FMNL1)	Isoform 2 of Formin-like protein 1 Tax_Id=9606 [Homo sapiens]	sp|O95466-2|FMNL1	LudwigNR_Q213_generic_forward.fasta	122414	0.953	1	1	1	0.000565	0.0118
Final version of leukaemia and breast cancer derived MPs	VLB-MP-1	BioSample 1	20140426-VLBMPs-Set1-7 (Vlb-set1-7)	Cluster of FLJ79260, highly similar to Actin, cytoplasmic 2 Tax_Id=9606 [Homo sapiens] (tr|B7ZAP6|cDNA,)	Putative beta-actin-like protein 3 Tax_Id=9606 [Homo sapiens]	POTEKP	LudwigNR_Q213_generic_forward.fasta	42017.2	0.028	0	0	1	0.000565	0.0427
Final version of leukaemia and breast cancer derived MPs	VLB-MP-1	BioSample 1	20140426-VLBMPs-Set1-7 (Vlb-set1-7)	Cluster of FLJ79260, highly similar to Actin, cytoplasmic 2 Tax_Id=9606 [Homo sapiens] (tr|B7ZAP6|cDNA,)	Beta-actin-like protein 2 Tax_Id=9606 [Homo sapiens]	ACTBL2	LudwigNR_Q213_generic_forward.fasta	42004.2	0.04	0	0	1	0.000565	0.0426
Final version of leukaemia and breast cancer derived MPs	VLB-MP-1	BioSample 1	20140426-VLBMPs-Set1-7 (Vlb-set1-7)	Cluster of Leucine-rich PPR motif-containing protein, mitochondrial Tax_Id=9606 [Homo sapiens] (sp|P42704|LRPPRC)	Leucine-rich PPR motif-containing protein, mitochondrial Tax_Id=9606 [Homo sapiens]	sp|P42704|LRPPRC	LudwigNR_Q213_generic_forward.fasta	157912	0.935	1	1	1	0.000565	0.00789
Final version of leukaemia and breast cancer derived MPs	VLB-MP-1	BioSample 1	20140426-VLBMPs-Set1-7 (Vlb-set1-7)	Cluster of FLJ11352 fis, clone HEMBA1000020, highly similar to Tubulin beta-2C chain n=1 Tax_Id=9606 [Homo sapiens] (tr|B3KML9|cDNA)	Tubulin beta-4A chain Tax_Id=9606 [Homo sapiens]	sp|P04350|TUBB4A	LudwigNR_Q213_generic_forward.fasta	49585.5	0.5	0	0	2	0.00113	0.0541
Final version of leukaemia and breast cancer derived MPs	VLB-MP-1	BioSample 1	20140426-VLBMPs-Set1-7 (Vlb-set1-7)	Cluster of Isoform 2 of Nucleolar RNA helicase 2 Tax_Id=9606 [Homo sapiens] (sp|Q9NR30-2|DDX21)	Isoform 2 of Nucleolar RNA helicase 2 Tax_Id=9606 [Homo sapiens]	sp|Q9NR30-2|DDX21,sp|Q9NR30|DDX21	LudwigNR_Q213_generic_forward.fasta	79658	0.999	1	1	1	0.000565	0.0308
Final version of leukaemia and breast cancer derived MPs	VLB-MP-1	BioSample 1	20140426-VLBMPs-Set1-7 (Vlb-set1-7)	Cluster of ens|ENSP00000440759|ENSG00000069329 transcript:ENST00000541330 gene_biotype:protein_coding transcript_biotype:protein_coding n=1 Tax_Id=9606 [Homo sapiens] (ENSP00000440759)	ens|ENSP00000440759|ENSG00000069329 transcript:ENST00000541330 gene_biotype:protein_coding transcript_biotype:protein_coding n=1 Tax_Id=9606 [Homo sapiens]	ENSP00000440759,VPS35	,LudwigNR_Q213_generic_forward.fasta	91710	1	6	6	6	0.00339	NaN%
Final version of leukaemia and breast cancer derived MPs	VLB-MP-1	BioSample 1	20140426-VLBMPs-Set1-7 (Vlb-set1-7)	Cluster of Meprin A subunit alpha Tax_Id=9606 [Homo sapiens] (sp|Q16819|MEP1A)	Meprin A subunit alpha Tax_Id=9606 [Homo sapiens]	sp|Q16819|MEP1A,tr|B7ZL91|MEP1A	LudwigNR_Q213_generic_forward.fasta	84420.6	0.947	1	1	1	0.000565	0.0147
Final version of leukaemia and breast cancer derived MPs	VLB-MP-1	BioSample 1	20140426-VLBMPs-Set1-7 (Vlb-set1-7)	Cluster of Neutral amino acid transporter B(0) Tax_Id=9606 [Homo sapiens] (sp|Q15758|SLC1A5)	Neutral amino acid transporter B(0) Tax_Id=9606 [Homo sapiens]	sp|Q15758|SLC1A5,tr|Q71UA6|SLC1A5	LudwigNR_Q213_generic_forward.fasta	56599.8	1	1	1	5	0.00282	0.111
Final version of leukaemia and breast cancer derived MPs	VLB-MP-1	BioSample 1	20140426-VLBMPs-Set1-7 (Vlb-set1-7)	Cluster of sp|CON_P04264|K2C1_HUMAN Keratin, type II cytoskeletal 1 OS=Homo sapiens GN=KRT1 PE=1 SV=6 (CON_P04264)	sp|CON_P35908|K22E_HUMAN Keratin, type II cytoskeletal 2 epidermal OS=Homo sapiens GN=KRT2 PE=1 SV=2	CON_P35908,KRT2	LudwigNR_Q213_generic_forward.fasta	0	0.03	0	0	1	0.000565	0
Final version of leukaemia and breast cancer derived MPs	VLB-MP-1	BioSample 1	20140426-VLBMPs-Set1-7 (Vlb-set1-7)	Cluster of Tubulin alpha-1A chain n=3 Tax_Id=9606 [Homo sapiens] (sp|Q71U36|TUBA1A)	Tubulin alpha-1A chain Tax_Id=9606 [Homo sapiens]	sp|Q71U36|TUBA1A	LudwigNR_Q213_generic_forward.fasta	50135.7	1	3	3	3	0.00169	0.0976
Final version of leukaemia and breast cancer derived MPs	VLB-MP-1	BioSample 1	20140426-VLBMPs-Set1-7 (Vlb-set1-7)	Cluster of Integrin beta-1 Tax_Id=9606 [Homo sapiens] (sp|P05556|ITGB1)	Integrin beta-1 Tax_Id=9606 [Homo sapiens]	sp|P05556|ITGB1	LudwigNR_Q213_generic_forward.fasta	88415.1	0	0	0	0	0	0
Final version of leukaemia and breast cancer derived MPs	VLB-MP-1	BioSample 1	20140426-VLBMPs-Set1-7 (Vlb-set1-7)	Cluster of Isoform 2 of Programmed cell death 6-interacting protein Tax_Id=9606 [Homo sapiens] (sp|Q8WUM4-2|PDCD6IP)	Isoform 2 of Programmed cell death 6-interacting protein Tax_Id=9606 [Homo sapiens]	sp|Q8WUM4-2|PDCD6IP,sp|Q8WUM4|PDCD6IP	LudwigNR_Q213_generic_forward.fasta	96774.3	1	5	5	5	0.00282	0.0928
Final version of leukaemia and breast cancer derived MPs	VLB-MP-1	BioSample 1	20140426-VLBMPs-Set1-7 (Vlb-set1-7)	Cluster of Solute carrier family 2, facilitated glucose transporter member 1 n=2 Tax_Id=9606 [Homo sapiens] (sp|P11166|SLC2A1)	Solute carrier family 2, facilitated glucose transporter member 1 Tax_Id=9606 [Homo sapiens]	sp|P11166|SLC2A1,tr|B3KVN0|cDNA,tr|B4DKW1|cDNA,tr|Q0P512|SLC2A1	LudwigNR_Q213_generic_forward.fasta	54085.3	0.987	0	0	0	0	0
Final version of leukaemia and breast cancer derived MPs	VLB-MP-1	BioSample 1	20140426-VLBMPs-Set1-7 (Vlb-set1-7)	Cluster of U5-116KD protein Tax_Id=9606 [Homo sapiens] (U5-116KD)	U5-116KD protein Tax_Id=9606 [Homo sapiens]	U5-116KD,sp|Q15029-2|EFTUD2,sp|Q15029|EFTUD2,tr|A8KAP3|cDNA,tr|B3KX19|cDNA,tr|B4DMC0|cDNA,tr|B4DZB1|cDNA,tr|K7EJ81|EFTUD2	LudwigNR_Q213_generic_forward.fasta	105386	0.002	0	0	0	0	0
Final version of leukaemia and breast cancer derived MPs	VLB-MP-1	BioSample 1	20140426-VLBMPs-Set1-7 (Vlb-set1-7)	Cluster of FLJ11352 fis, clone HEMBA1000020, highly similar to Tubulin beta-2C chain n=1 Tax_Id=9606 [Homo sapiens] (tr|B3KML9|cDNA)	FLJ11352 fis, clone HEMBA1000020, highly similar to Tubulin beta-2C chain Tax_Id=9606 [Homo sapiens]	tr|B3KML9|cDNA	LudwigNR_Q213_generic_forward.fasta	44602.2	0.64	0	0	2	0.00113	0.0605
Final version of leukaemia and breast cancer derived MPs	VLB-MP-1	BioSample 1	20140426-VLBMPs-Set1-7 (Vlb-set1-7)	Cluster of Heat shock cognate 71 kDa protein Tax_Id=9606 [Homo sapiens] (sp|P11142|HSPA8)	transcript:ENST00000400040 gene_biotype:protein_coding transcript_biotype:protein_coding Tax_Id=9606 [Homo sapiens]	ens|ENSP00000382915|ENSG00000215328,sp|P08107|HSPA1A	LudwigNR_Q213_generic_forward.fasta	70054	0.609	0	0	3	0.00169	0.0608
Final version of leukaemia and breast cancer derived MPs	VLB-MP-1	BioSample 1	20140426-VLBMPs-Set1-7 (Vlb-set1-7)	Cluster of Isoform B of Phosphate carrier protein, mitochondrial Tax_Id=9606 [Homo sapiens] (sp|Q00325-2|SLC25A3)	Isoform B of Phosphate carrier protein, mitochondrial Tax_Id=9606 [Homo sapiens]	sp|Q00325-2|SLC25A3,sp|Q00325|SLC25A3,tr|B2RE88|cDNA,,tr|F8VVM2|SLC25A3,tr|Q8NCF7|cDNA	LudwigNR_Q213_generic_forward.fasta	39959.5	0.961	1	1	1	0.000565	0.0305
Final version of leukaemia and breast cancer derived MPs	VLB-MP-1	BioSample 1	20140426-VLBMPs-Set1-7 (Vlb-set1-7)	Cluster of Isoform LAMP-2B of Lysosome-associated membrane glycoprotein 2 Tax_Id=9606 [Homo sapiens] (sp|P13473-2|LAMP2)	Isoform LAMP-2B of Lysosome-associated membrane glycoprotein 2 Tax_Id=9606 [Homo sapiens]	sp|P13473-2|LAMP2,sp|P13473-3|LAMP2,sp|P13473|LAMP2,tr|B4E2S7|LAMP2,tr|B7Z2R9|LAMP2	LudwigNR_Q213_generic_forward.fasta	44956.3	1	1	1	1	0.000565	0.0293
Final version of leukaemia and breast cancer derived MPs	VLB-MP-1	BioSample 1	20140426-VLBMPs-Set1-7 (Vlb-set1-7)	Cluster of Catenin alpha-1 Tax_Id=9606 [Homo sapiens] (sp|P35221|CTNNA1)	Catenin alpha-1 Tax_Id=9606 [Homo sapiens]	sp|P35221|CTNNA1,tr|B4E2G8|cDNA	LudwigNR_Q213_generic_forward.fasta	100073	0.181	0	0	0	0	0
Final version of leukaemia and breast cancer derived MPs	VLB-MP-1	BioSample 1	20140426-VLBMPs-Set1-7 (Vlb-set1-7)	Cluster of FLJ51884, highly similar to Mitochondrial inner membrane protein Tax_Id=9606 [Homo sapiens] (tr|B4DKR1|cDNA)	FLJ51884, highly similar to Mitochondrial inner membrane protein Tax_Id=9606 [Homo sapiens]	tr|B4DKR1|cDNA	LudwigNR_Q213_generic_forward.fasta	82516.5	1	7	7	7	0.00395	0.157
Final version of leukaemia and breast cancer derived MPs	VLB-MP-1	BioSample 1	20140426-VLBMPs-Set1-7 (Vlb-set1-7)	Cluster of FLJ75881, highly similar to Homo sapiens transferrin receptor (p90, CD71) (TFRC), mRNA Tax_Id=9606 [Homo sapiens] (tr|A8K6Q8|cDNA)	FLJ75881, highly similar to Homo sapiens transferrin receptor (p90, CD71) (TFRC), mRNA Tax_Id=9606 [Homo sapiens]	tr|A8K6Q8|cDNA	LudwigNR_Q213_generic_forward.fasta	84875.7	1	20	21	21	0.0119	0.334
Final version of leukaemia and breast cancer derived MPs	VLB-MP-1	BioSample 1	20140426-VLBMPs-Set1-7 (Vlb-set1-7)	Cluster of sp|CON_P01966|HBA_BOVIN Hemoglobin subunit alpha OS=Bos taurus GN=HBA PE=1 SV=2 (CON_P01966)	sp|CON_P01966|HBA_BOVIN Hemoglobin subunit alpha OS=Bos taurus GN=HBA PE=1 SV=2	CON_P01966		18	1	4	5	6	0.00339	NaN%
Final version of leukaemia and breast cancer derived MPs	VLB-MP-1	BioSample 1	20140426-VLBMPs-Set1-7 (Vlb-set1-7)	Cluster of Isoform 2 of Niban-like protein 1 Tax_Id=9606 [Homo sapiens] (sp|Q96TA1-2|FAM129B)	Isoform 2 of Niban-like protein 1 Tax_Id=9606 [Homo sapiens]	sp|Q96TA1-2|FAM129B,sp|Q96TA1|FAM129B	LudwigNR_Q213_generic_forward.fasta	82684.1	1	2	2	2	0.00113	0.045
Final version of leukaemia and breast cancer derived MPs	VLB-MP-1	BioSample 1	20140426-VLBMPs-Set1-7 (Vlb-set1-7)	Cluster of Elongation factor 1-alpha 1 Tax_Id=9606 [Homo sapiens] (sp|P68104|EEF1A1)	Elongation factor 1-alpha 1 Tax_Id=9606 [Homo sapiens]	sp|P68104|EEF1A1,tr|Q6IPT9|EEF1A1	LudwigNR_Q213_generic_forward.fasta	50141.2	1	0	0	2	0.00113	0.0498
Final version of leukaemia and breast cancer derived MPs	VLB-MP-1	BioSample 1	20140426-VLBMPs-Set1-7 (Vlb-set1-7)	Cluster of Importin subunit beta-1 Tax_Id=9606 [Homo sapiens] (sp|Q14974|KPNB1)	Importin subunit beta-1 Tax_Id=9606 [Homo sapiens]	sp|Q14974|KPNB1,tr|B2RBR9|cDNA,	LudwigNR_Q213_generic_forward.fasta	97171.3	1	12	13	13	0.00734	0.177
Final version of leukaemia and breast cancer derived MPs	VLB-MP-1	BioSample 1	20140426-VLBMPs-Set1-7 (Vlb-set1-7)	Cluster of Isoform 2 of Threonine--tRNA ligase, cytoplasmic Tax_Id=9606 [Homo sapiens] (sp|P26639-2|TARS)	Isoform 2 of Threonine--tRNA ligase, cytoplasmic Tax_Id=9606 [Homo sapiens]	sp|P26639-2|TARS,sp|P26639|TARS	LudwigNR_Q213_generic_forward.fasta	86864.1	1	10	10	10	0.00565	0.152
Final version of leukaemia and breast cancer derived MPs	VLB-MP-1	BioSample 1	20140426-VLBMPs-Set1-7 (Vlb-set1-7)	Cluster of Isoform 2 of Protein 4.1 Tax_Id=9606 [Homo sapiens] (sp|P11171-2|EPB41)	ens|ENSP00000351880|ENSG00000159023 transcript:ENST00000358989 gene_biotype:protein_coding transcript_biotype:protein_coding n=1 Tax_Id=9606 [Homo sapiens]	ENSP00000351880,ENSP00000381837,sp|P11171-2|EPB41,sp|P11171-5|EPB41,sp|P11171|EPB41,tr|E9PEW9|EPB41	,LudwigNR_Q213_generic_forward.fasta	93240.2	0.98	1	1	1	0.000565	NaN%
Final version of leukaemia and breast cancer derived MPs	VLB-MP-1	BioSample 1	20140426-VLBMPs-Set1-7 (Vlb-set1-7)	Cluster of Alpha-actinin-4 Tax_Id=9606 [Homo sapiens] (sp|O43707|ACTN4)	Alpha-actinin-4 Tax_Id=9606 [Homo sapiens]	sp|O43707|ACTN4	LudwigNR_Q213_generic_forward.fasta	104857	1	8	8	13	0.00734	0.216
Final version of leukaemia and breast cancer derived MPs	VLB-MP-1	BioSample 1	20140426-VLBMPs-Set1-7 (Vlb-set1-7)	Cluster of sp|CON_P02769|ALBU_BOVIN Serum albumin OS=Bos taurus GN=ALB PE=1 SV=4 (CON_P02769)	sp|CON_P02769|ALBU_BOVIN Serum albumin OS=Bos taurus GN=ALB PE=1 SV=4	CON_P02769		18	1	8	8	10	0.00565	NaN%
Final version of leukaemia and breast cancer derived MPs	VLB-MP-1	BioSample 1	20140426-VLBMPs-Set1-7 (Vlb-set1-7)	Cluster of Isoform 2 of Clathrin heavy chain 1 Tax_Id=9606 [Homo sapiens] (sp|Q00610-2|CLTC)	Isoform 2 of Clathrin heavy chain 1 Tax_Id=9606 [Homo sapiens]	sp|Q00610-2|CLTC,sp|Q00610|CLTC	LudwigNR_Q213_generic_forward.fasta	187895	1	10	10	10	0.00565	0.104
Final version of leukaemia and breast cancer derived MPs	VLB-MP-1	BioSample 1	20140426-VLBMPs-Set1-7 (Vlb-set1-7)	Cluster of Tubulin alpha-1A chain n=3 Tax_Id=9606 [Homo sapiens] (sp|Q71U36|TUBA1A)	Tubulin alpha-4A chain Tax_Id=9606 [Homo sapiens]	sp|P68366|TUBA4A,tr|A8MUB1|TUBA4A	LudwigNR_Q213_generic_forward.fasta	49924.6	0.997	1	1	1	0.000565	0.0312
Final version of leukaemia and breast cancer derived MPs	VLB-MP-1	BioSample 1	20140426-VLBMPs-Set1-7 (Vlb-set1-7)	Cluster of Neutral amino acid transporter A Tax_Id=9606 [Homo sapiens] (sp|P43007|SLC1A4)	Neutral amino acid transporter A Tax_Id=9606 [Homo sapiens]	sp|P43007|SLC1A4,tr|B2R7N6|cDNA,	LudwigNR_Q213_generic_forward.fasta	55724.4	1	5	5	5	0.00282	0.18
Final version of leukaemia and breast cancer derived MPs	VLB-MP-1	BioSample 1	20140426-VLBMPs-Set1-7 (Vlb-set1-7)	Cluster of Ras GTPase-activating-like protein IQGAP2 Tax_Id=9606 [Homo sapiens] (sp|Q13576|IQGAP2)	Ras GTPase-activating-like protein IQGAP2 Tax_Id=9606 [Homo sapiens]	sp|Q13576|IQGAP2	LudwigNR_Q213_generic_forward.fasta	180584	1	1	1	8	0.00452	0.0863
Final version of leukaemia and breast cancer derived MPs	VLB-MP-1	BioSample 1	20140426-VLBMPs-Set1-7 (Vlb-set1-7)	Cluster of Transitional endoplasmic reticulum ATPase Tax_Id=9606 [Homo sapiens] (sp|P55072|VCP)	Transitional endoplasmic reticulum ATPase Tax_Id=9606 [Homo sapiens]	sp|P55072|VCP	LudwigNR_Q213_generic_forward.fasta	89324.8	1	5	6	7	0.00395	0.102
Final version of leukaemia and breast cancer derived MPs	VLB-MP-1	BioSample 1	20140426-VLBMPs-Set1-7 (Vlb-set1-7)	Cluster of ATP-dependent RNA helicase A Tax_Id=9606 [Homo sapiens] (sp|Q08211|DHX9)	ATP-dependent RNA helicase A Tax_Id=9606 [Homo sapiens]	sp|Q08211|DHX9	LudwigNR_Q213_generic_forward.fasta	140962	0.997	1	1	1	0.000565	0.0126
Final version of leukaemia and breast cancer derived MPs	VLB-MP-1	BioSample 1	20140426-VLBMPs-Set1-7 (Vlb-set1-7)	Cluster of Glycogen phosphorylase, brain form Tax_Id=9606 [Homo sapiens] (PYGB)	Glycogen phosphorylase, brain form Tax_Id=9606 [Homo sapiens]	PYGB	LudwigNR_Q213_generic_forward.fasta	96698.3	0.997	1	1	1	0.000565	0.0142
Final version of leukaemia and breast cancer derived MPs	VLB-MP-1	BioSample 1	20140426-VLBMPs-Set1-7 (Vlb-set1-7)	Cluster of Annexin A6 Tax_Id=9606 [Homo sapiens] (sp|P08133|ANXA6)	Annexin A6 Tax_Id=9606 [Homo sapiens]	sp|P08133|ANXA6	LudwigNR_Q213_generic_forward.fasta	75877.5	1	10	10	10	0.00565	0.208
Final version of leukaemia and breast cancer derived MPs	VLB-MP-1	BioSample 1	20140426-VLBMPs-Set1-7 (Vlb-set1-7)	Cluster of Isoform 2 of Receptor-type tyrosine-protein phosphatase F Tax_Id=9606 [Homo sapiens] (sp|P10586-2|PTPRF)	Isoform 2 of Receptor-type tyrosine-protein phosphatase F Tax_Id=9606 [Homo sapiens]	sp|P10586-2|PTPRF,sp|P10586|PTPRF	LudwigNR_Q213_generic_forward.fasta	211686	1	3	3	5	0.00282	0.0443
Final version of leukaemia and breast cancer derived MPs	VLB-MP-1	BioSample 1	20140426-VLBMPs-Set1-7 (Vlb-set1-7)	Cluster of Plastin-2 Tax_Id=9606 [Homo sapiens] (sp|P13796|LCP1)	Plastin-2 Tax_Id=9606 [Homo sapiens]	sp|P13796|LCP1	LudwigNR_Q213_generic_forward.fasta	70291.2	0.823	1	1	1	0.000565	0.0191
Final version of leukaemia and breast cancer derived MPs	VLB-MP-1	BioSample 1	20140426-VLBMPs-Set1-7 (Vlb-set1-7)	Cluster of Isoform 2 of Caprin-1 Tax_Id=9606 [Homo sapiens] (sp|Q14444-2|CAPRIN1)	Isoform 2 of Caprin-1 Tax_Id=9606 [Homo sapiens]	sp|Q14444-2|CAPRIN1,sp|Q14444|CAPRIN1	LudwigNR_Q213_generic_forward.fasta	76859.9	1	2	2	2	0.00113	0.0476
Final version of leukaemia and breast cancer derived MPs	VLB-MP-1	BioSample 1	20140426-VLBMPs-Set1-7 (Vlb-set1-7)	Cluster of Pyruvate kinase isozymes M1/M2 Tax_Id=9606 [Homo sapiens] (sp|P14618|PKM)	Pyruvate kinase isozymes M1/M2 Tax_Id=9606 [Homo sapiens]	sp|P14618|PKM	LudwigNR_Q213_generic_forward.fasta	57937.5	1	2	2	2	0.00113	0.0546
Final version of leukaemia and breast cancer derived MPs	VLB-MP-1	BioSample 1	20140426-VLBMPs-Set1-7 (Vlb-set1-7)	Cluster of ens|ENSP00000387526|ENSG00000231247 transcript:ENST00000435929 gene_biotype:protein_coding transcript_biotype:protein_coding n=2 Tax_Id=9606 [Homo sapiens] (ENSP00000387526)	ens|ENSP00000387526|ENSG00000231247 transcript:ENST00000435929 gene_biotype:protein_coding transcript_biotype:protein_coding n=2 Tax_Id=9606 [Homo sapiens]	ENSP00000387526,ens|ENSP00000373067|ENSG00000206485,sp|Q6NYC8|PPP1R18	,LudwigNR_Q213_generic_forward.fasta	67942.8	1	1	1	1	0.000565	NaN%
Final version of leukaemia and breast cancer derived MPs	VLB-MP-1	BioSample 1	20140426-VLBMPs-Set1-7 (Vlb-set1-7)	Cluster of Peroxisomal multifunctional enzyme type 2 Tax_Id=9606 [Homo sapiens] (sp|P51659|HSD17B4)	Peroxisomal multifunctional enzyme type 2 Tax_Id=9606 [Homo sapiens]	sp|P51659|HSD17B4,tr|B2R659|cDNA,,tr|B4DDM5|cDNA,tr|E7ER27|HSD17B4	LudwigNR_Q213_generic_forward.fasta	79688.5	1	2	2	2	0.00113	0.0394
Final version of leukaemia and breast cancer derived MPs	VLB-MP-1	BioSample 1	20140426-VLBMPs-Set1-7 (Vlb-set1-7)	Cluster of L-lactate dehydrogenase A chain n=2 Tax_Id=9606 [Homo sapiens] (sp|P00338|LDHA)	L-lactate dehydrogenase A chain Tax_Id=9606 [Homo sapiens]	sp|P00338|LDHA	LudwigNR_Q213_generic_forward.fasta	36689.2	0.386	0	0	0	0	0
Final version of leukaemia and breast cancer derived MPs	VLB-MP-1	BioSample 1	20140426-VLBMPs-Set1-7 (Vlb-set1-7)	Cluster of tr|S4R3J4|HNRNPR Heterogeneous nuclear ribonucleoprotein R n=1 Tax_Id=9606 [Homo sapiens] (S4R3J4)	tr|S4R3J4|HNRNPR Heterogeneous nuclear ribonucleoprotein R n=1 Tax_Id=9606 [Homo sapiens]	S4R3J4,sp|O43390-2|HNRNPR,sp|O43390|HNRNPR,tr|B2R7W4|cDNA,	,LudwigNR_Q213_generic_forward.fasta	71215.2	1	2	2	2	0.00113	NaN%
Final version of leukaemia and breast cancer derived MPs	VLB-MP-1	BioSample 1	20140426-VLBMPs-Set1-7 (Vlb-set1-7)	Cluster of sp|CON_P04264|K2C1_HUMAN Keratin, type II cytoskeletal 1 OS=Homo sapiens GN=KRT1 PE=1 SV=6 (CON_P04264)	sp|CON_P04264|K2C1_HUMAN Keratin, type II cytoskeletal 1 OS=Homo sapiens GN=KRT1 PE=1 SV=6	CON_P04264,sp|P04264|KRT1,tr|H6VRF8|KRT1,tr|H6VRG0|KRT1,tr|H6VRG1|KRT1,tr|H6VRG3|KRT1	,LudwigNR_Q213_generic_forward.fasta	18	1	3	3	5	0.00282	NaN%
Final version of leukaemia and breast cancer derived MPs	VLB-MP-1	BioSample 1	20140426-VLBMPs-Set1-7 (Vlb-set1-7)	Cluster of Intercellular adhesion molecule 1 Tax_Id=9606 [Homo sapiens] (sp|P05362|ICAM1)	Intercellular adhesion molecule 1 Tax_Id=9606 [Homo sapiens]	sp|P05362|ICAM1,tr|Q5NKV8|ICAM1	LudwigNR_Q213_generic_forward.fasta	57824.5	1	3	3	3	0.00169	0.0714
Final version of leukaemia and breast cancer derived MPs	VLB-MP-1	BioSample 1	20140426-VLBMPs-Set1-7 (Vlb-set1-7)	Cluster of Isoform Short of Delta-1-pyrroline-5-carboxylate synthase Tax_Id=9606 [Homo sapiens] (sp|P54886-2|ALDH18A1)	Isoform Short of Delta-1-pyrroline-5-carboxylate synthase Tax_Id=9606 [Homo sapiens]	sp|P54886-2|ALDH18A1,sp|P54886|ALDH18A1	LudwigNR_Q213_generic_forward.fasta	87089.7	1	13	15	15	0.00847	0.24
Final version of leukaemia and breast cancer derived MPs	VLB-MP-1	BioSample 1	20140426-VLBMPs-Set1-7 (Vlb-set1-7)	Cluster of Myosin-9 Tax_Id=9606 [Homo sapiens] (sp|P35579|MYH9)	Myosin-9 Tax_Id=9606 [Homo sapiens]	sp|P35579|MYH9	LudwigNR_Q213_generic_forward.fasta	226538	1	13	13	15	0.00847	0.104
Final version of leukaemia and breast cancer derived MPs	VLB-MP-1	BioSample 1	20140426-VLBMPs-Set1-7 (Vlb-set1-7)	Cluster of Isoform 2 of Gamma-interferon-inducible protein 16 Tax_Id=9606 [Homo sapiens] (sp|Q16666-2|IFI16)	Isoform 2 of Gamma-interferon-inducible protein 16 Tax_Id=9606 [Homo sapiens]	sp|Q16666-2|IFI16,sp|Q16666-3|IFI16,sp|Q16666-6|IFI16,sp|Q16666|IFI16,tr|D3DUZ3|IFI16,tr|E7EPR3|IFI16	LudwigNR_Q213_generic_forward.fasta	82097.9	0.793	0	0	1	0.000565	0.0151
Final version of leukaemia and breast cancer derived MPs	VLB-MP-1	BioSample 1	20140426-VLBMPs-Set1-7 (Vlb-set1-7)	Cluster of Isoform 2 of Filamin-C Tax_Id=9606 [Homo sapiens] (sp|Q14315-2|FLNC)	Isoform 2 of Filamin-C Tax_Id=9606 [Homo sapiens]	sp|Q14315-2|FLNC,sp|Q14315|FLNC	LudwigNR_Q213_generic_forward.fasta	287274	0.008	0	0	1	0.000565	0.00409
Final version of leukaemia and breast cancer derived MPs	VLB-MP-1	BioSample 1	20140426-VLBMPs-Set1-7 (Vlb-set1-7)	Cluster of transcript:ENST00000443496 gene_biotype:protein_coding transcript_biotype:protein_coding n=1 Tax_Id=9606 [Homo sapiens] (ens|ENSP00000397427|ENSG00000012223)	transcript:ENST00000443496 gene_biotype:protein_coding transcript_biotype:protein_coding Tax_Id=9606 [Homo sapiens]	ens|ENSP00000397427|ENSG00000012223,sp|P02788-2|LTF,sp|P02788|LTF,tr|A8K494|cDNA,tr|A8K9U8|cDNA,tr|B2MV14|LTF,tr|B3VMW0|Lactoferrin,tr|B4E1V0|cDNA,tr|B7ZAL5|cDNA,,tr|E7ER44|LTF,tr|Q2TUW9|Lactoferrin,tr|Q5EK51|Lactoferrin	LudwigNR_Q213_generic_forward.fasta	73161.2	1	2	2	2	0.00113	0.0302
Final version of leukaemia and breast cancer derived MPs	VLB-MP-1	BioSample 1	20140426-VLBMPs-Set1-7 (Vlb-set1-7)	Cluster of ATP-dependent RNA helicase DDX1 Tax_Id=9606 [Homo sapiens] (sp|Q92499|DDX1)	ATP-dependent RNA helicase DDX1 Tax_Id=9606 [Homo sapiens]	sp|Q92499|DDX1	LudwigNR_Q213_generic_forward.fasta	82433.2	1	2	2	2	0.00113	0.0527
Final version of leukaemia and breast cancer derived MPs	VLB-MP-1	BioSample 1	20140426-VLBMPs-Set1-7 (Vlb-set1-7)	Cluster of Isoform 2 of Kinesin-like protein KIF23 Tax_Id=9606 [Homo sapiens] (sp|Q02241-2|KIF23)	Kinesin-like protein KIF23 Tax_Id=9606 [Homo sapiens]	sp|Q02241|KIF23	LudwigNR_Q213_generic_forward.fasta	110059	1	0	0	12	0.00678	0.167
Final version of leukaemia and breast cancer derived MPs	VLB-MP-1	BioSample 1	20140426-VLBMPs-Set1-7 (Vlb-set1-7)	Cluster of Alpha-enolase Tax_Id=9606 [Homo sapiens] (sp|P06733|ENO1)	Alpha-enolase Tax_Id=9606 [Homo sapiens]	sp|P06733|ENO1	LudwigNR_Q213_generic_forward.fasta	47170.2	0.418	0	0	1	0.000565	0.0415
Final version of leukaemia and breast cancer derived MPs	VLB-MP-1	BioSample 1	20140426-VLBMPs-Set1-7 (Vlb-set1-7)	Cluster of Isoform 2 of Filamin-B Tax_Id=9606 [Homo sapiens] (sp|O75369-2|FLNB)	Isoform 2 of Filamin-B Tax_Id=9606 [Homo sapiens]	sp|O75369-2|FLNB,sp|O75369-8|FLNB,sp|O75369-9|FLNB,sp|O75369|FLNB	LudwigNR_Q213_generic_forward.fasta	275663	0.049	0	0	1	0.000565	0.00427
Final version of leukaemia and breast cancer derived MPs	VLB-MP-1	BioSample 1	20140426-VLBMPs-Set1-7 (Vlb-set1-7)	Cluster of Isoform 2 of Heat shock protein HSP 90-alpha Tax_Id=9606 [Homo sapiens] (sp|P07900-2|HSP90AA1)	Heat shock protein HSP 90-beta Tax_Id=9606 [Homo sapiens]	HSP90AB1	LudwigNR_Q213_generic_forward.fasta	83267.3	1	10	11	39	0.022	0.384
Final version of leukaemia and breast cancer derived MPs	VLB-MP-1	BioSample 1	20140426-VLBMPs-Set1-7 (Vlb-set1-7)	Cluster of Integrin beta-3 Tax_Id=9606 [Homo sapiens] (sp|P05106|ITGB3)	Integrin beta-3 Tax_Id=9606 [Homo sapiens]	sp|P05106|ITGB3,tr|L7UUZ7|ITGB3	LudwigNR_Q213_generic_forward.fasta	87057.7	1	1	1	1	0.000565	0.0178
Final version of leukaemia and breast cancer derived MPs	VLB-MP-1	BioSample 1	20140426-VLBMPs-Set1-7 (Vlb-set1-7)	Cluster of Isoform Short of Splicing factor, proline- and glutamine-rich Tax_Id=9606 [Homo sapiens] (sp|P23246-2|SFPQ)	Isoform Short of Splicing factor, proline- and glutamine-rich Tax_Id=9606 [Homo sapiens]	sp|P23246-2|SFPQ,sp|P23246|SFPQ,tr|Q86VG2|SFPQ	LudwigNR_Q213_generic_forward.fasta	72263.3	1	2	2	2	0.00113	0.0628
Final version of leukaemia and breast cancer derived MPs	VLB-MP-1	BioSample 1	20140426-VLBMPs-Set1-7 (Vlb-set1-7)	Cluster of Ras GTPase-activating-like protein IQGAP3 Tax_Id=9606 [Homo sapiens] (tr|F2Z2E2|IQGAP3)	Ras GTPase-activating-like protein IQGAP3 Tax_Id=9606 [Homo sapiens]	tr|F2Z2E2|IQGAP3	LudwigNR_Q213_generic_forward.fasta	179487	0.004	0	0	1	0.000565	0.00756
Final version of leukaemia and breast cancer derived MPs	VLB-MP-1	BioSample 1	20140426-VLBMPs-Set1-7 (Vlb-set1-7)	Cluster of FLJ11352 fis, clone HEMBA1000020, highly similar to Tubulin beta-2C chain n=1 Tax_Id=9606 [Homo sapiens] (tr|B3KML9|cDNA)	Tubulin beta-2A chain Tax_Id=9606 [Homo sapiens]	TUBB2A,TUBB2B	LudwigNR_Q213_generic_forward.fasta	49907.1	0.78	0	0	3	0.00169	0.0944
Final version of leukaemia and breast cancer derived MPs	VLB-MP-1	BioSample 1	20140426-VLBMPs-Set1-7 (Vlb-set1-7)	Cluster of Glycine--tRNA ligase Tax_Id=9606 [Homo sapiens] (sp|P41250|GARS)	Glycine--tRNA ligase Tax_Id=9606 [Homo sapiens]	sp|P41250|GARS	LudwigNR_Q213_generic_forward.fasta	83167.6	1	7	8	8	0.00452	0.15
Final version of leukaemia and breast cancer derived MPs	VLB-MP-1	BioSample 1	20140426-VLBMPs-Set1-7 (Vlb-set1-7)	Cluster of FLJ79260, highly similar to Actin, cytoplasmic 2 Tax_Id=9606 [Homo sapiens] (tr|B7ZAP6|cDNA,)	FLJ79260, highly similar to Actin, cytoplasmic 2 Tax_Id=9606 [Homo sapiens]	tr|B7ZAP6|cDNA,	LudwigNR_Q213_generic_forward.fasta	33102.2	0.749	0	0	2	0.00113	0.156
Final version of leukaemia and breast cancer derived MPs	VLB-MP-1	BioSample 1	20140426-VLBMPs-Set1-7 (Vlb-set1-7)	Cluster of Tumor rejection antigen (Gp96) 1 Tax_Id=9606 [Homo sapiens] (TRA1)	Tumor rejection antigen (Gp96) 1 Tax_Id=9606 [Homo sapiens]	TRA1,sp|P14625|HSP90B1	LudwigNR_Q213_generic_forward.fasta	92471.7	1	7	7	8	0.00452	0.15
Final version of leukaemia and breast cancer derived MPs	VLB-MP-1	BioSample 1	20140426-VLBMPs-Set1-7 (Vlb-set1-7)	Cluster of sp|O00139-5|KIF2A Isoform 5 of Kinesin-like protein KIF2A n=2 Tax_Id=9606 [Homo sapiens] (O00139-5)	sp|O00139-5|KIF2A Isoform 5 of Kinesin-like protein KIF2A n=2 Tax_Id=9606 [Homo sapiens]	O00139-5,sp|O00139-1|KIF2A,sp|O00139-2|KIF2A,sp|O00139-4|KIF2A,sp|O00139|KIF2A,tr|B0AZS5|cDNA,,tr|B4DM85|cDNA	,LudwigNR_Q213_generic_forward.fasta	76955.9	1	2	2	2	0.00113	NaN%
Final version of leukaemia and breast cancer derived MPs	VLB-MP-1	BioSample 1	20140426-VLBMPs-Set1-7 (Vlb-set1-7)	Cluster of Trifunctional enzyme subunit alpha, mitochondrial Tax_Id=9606 [Homo sapiens] (sp|P40939|HADHA)	Trifunctional enzyme subunit alpha, mitochondrial Tax_Id=9606 [Homo sapiens]	sp|P40939|HADHA	LudwigNR_Q213_generic_forward.fasta	83001.9	1	4	4	4	0.00226	0.0708
Final version of leukaemia and breast cancer derived MPs	VLB-MP-1	BioSample 1	20140426-VLBMPs-Set1-7 (Vlb-set1-7)	Cluster of Leukosialin Tax_Id=9606 [Homo sapiens] (SPN)	Leukosialin Tax_Id=9606 [Homo sapiens]	SPN	LudwigNR_Q213_generic_forward.fasta	40321.6	0.46	0	0	0	0	0
Final version of leukaemia and breast cancer derived MPs	VLB-MP-1	BioSample 1	20140426-VLBMPs-Set1-7 (Vlb-set1-7)	Cluster of Isoform 2 of 4F2 cell-surface antigen heavy chain Tax_Id=9606 [Homo sapiens] (sp|P08195-2|SLC3A2)	Isoform 2 of 4F2 cell-surface antigen heavy chain Tax_Id=9606 [Homo sapiens]	sp|P08195-2|SLC3A2,sp|P08195-3|SLC3A2,sp|P08195-4|SLC3A2,sp|P08195|SLC3A2,tr|F5GZS6|SLC3A2,tr|J3KPF3|SLC3A2	LudwigNR_Q213_generic_forward.fasta	57947.4	1	19	20	20	0.0113	0.399
Final version of leukaemia and breast cancer derived MPs	VLB-MP-1	BioSample 1	20140426-VLBMPs-Set1-7 (Vlb-set1-7)	Cluster of ens|ENSP00000337305|ENSG00000129351 transcript:ENST00000336059 gene_biotype:protein_coding transcript_biotype:protein_coding n=1 Tax_Id=9606 [Homo sapiens] (ENSP00000337305)	ens|ENSP00000337305|ENSG00000129351 transcript:ENST00000336059 gene_biotype:protein_coding transcript_biotype:protein_coding n=1 Tax_Id=9606 [Homo sapiens]	ENSP00000337305,NF110b,NF90a,NF90b,Q12906-7,sp|Q12906-2|ILF3,sp|Q12906-3|ILF3,sp|Q12906-4|ILF3,sp|Q12906-5|ILF3,sp|Q12906-6|ILF3,sp|Q12906|ILF3,tr|A8K590|cDNA	,LudwigNR_Q213_generic_forward.fasta	76033.4	1	2	2	2	0.00113	NaN%
Final version of leukaemia and breast cancer derived MPs	VLB-MP-1	BioSample 1	20140426-VLBMPs-Set1-7 (Vlb-set1-7)	Cluster of 78 kDa glucose-regulated protein Tax_Id=9606 [Homo sapiens] (HSPA5)	78 kDa glucose-regulated protein Tax_Id=9606 [Homo sapiens]	HSPA5	LudwigNR_Q213_generic_forward.fasta	72334.7	1	14	16	18	0.0102	0.336
Final version of leukaemia and breast cancer derived MPs	VLB-MP-1	BioSample 1	20140426-VLBMPs-Set1-7 (Vlb-set1-7)	Cluster of Isoform 2 of Glucosidase 2 subunit beta Tax_Id=9606 [Homo sapiens] (sp|P14314-2|PRKCSH)	Isoform 2 of Glucosidase 2 subunit beta Tax_Id=9606 [Homo sapiens]	sp|P14314-2|PRKCSH,sp|P14314|PRKCSH,tr|B4DJQ5|cDNA,tr|K7ELL7|PRKCSH	LudwigNR_Q213_generic_forward.fasta	59178.3	1	3	3	3	0.00169	0.0629
Final version of leukaemia and breast cancer derived MPs	VLB-MP-1	BioSample 1	20140426-VLBMPs-Set1-7 (Vlb-set1-7)	Cluster of Isoform 2 of Filamin-A Tax_Id=9606 [Homo sapiens] (sp|P21333-2|FLNA)	Isoform 2 of Filamin-A Tax_Id=9606 [Homo sapiens]	sp|P21333-2|FLNA,sp|P21333|FLNA,tr|Q60FE5|FLNA,tr|Q60FE6|FLNA	LudwigNR_Q213_generic_forward.fasta	280009	1	6	6	7	0.00395	0.0405
Final version of leukaemia and breast cancer derived MPs	VLB-MP-1	BioSample 1	20140426-VLBMPs-Set1-7 (Vlb-set1-7)	Cluster of sp|CON_P12763|FETUA_BOVIN Alpha-2-HS-glycoprotein OS=Bos taurus GN=AHSG PE=1 SV=2 (CON_P12763)	sp|CON_P12763|FETUA_BOVIN Alpha-2-HS-glycoprotein OS=Bos taurus GN=AHSG PE=1 SV=2	CON_P12763		18	1	4	4	4	0.00226	NaN%
Final version of leukaemia and breast cancer derived MPs	VLB-MP-1	BioSample 1	20140426-VLBMPs-Set1-7 (Vlb-set1-7)	Cluster of Heat shock cognate 71 kDa protein Tax_Id=9606 [Homo sapiens] (sp|P11142|HSPA8)	Heat shock cognate 71 kDa protein Tax_Id=9606 [Homo sapiens]	sp|P11142|HSPA8	LudwigNR_Q213_generic_forward.fasta	70899.8	1	5	6	12	0.00678	0.22
Final version of leukaemia and breast cancer derived MPs	VLB-MP-1	BioSample 1	20140426-VLBMPs-Set1-7 (Vlb-set1-7)	Cluster of Exportin-2 n=2 Tax_Id=9606 [Homo sapiens] (sp|P55060|CSE1L)	Exportin-2 Tax_Id=9606 [Homo sapiens]	sp|P55060|CSE1L	LudwigNR_Q213_generic_forward.fasta	110422	0.999	1	1	1	0.000565	0.0154
Final version of leukaemia and breast cancer derived MPs	VLB-MP-1	BioSample 1	20140426-VLBMPs-Set1-7 (Vlb-set1-7)	Cluster of Spectrin beta chain, non-erythrocytic 1 Tax_Id=9606 [Homo sapiens] (sp|Q01082|SPTBN1)	Isoform 2 of Spectrin beta chain, non-erythrocytic 1 Tax_Id=9606 [Homo sapiens]	sp|Q01082-3|SPTBN1	LudwigNR_Q213_generic_forward.fasta	251402	0.819	0	0	8	0.00452	0.0492
Final version of leukaemia and breast cancer derived MPs	VLB-MP-1	BioSample 1	20140426-VLBMPs-Set1-7 (Vlb-set1-7)	Cluster of beta Tax_Id=9606 [Homo sapiens] (tr|B4E0R1|Integrin)	beta Tax_Id=9606 [Homo sapiens]	tr|B4E0R1|Integrin	LudwigNR_Q213_generic_forward.fasta	77355	0.969	1	1	1	0.000565	0.0257
Final version of leukaemia and breast cancer derived MPs	VLB-MP-1	BioSample 1	20140426-VLBMPs-Set1-7 (Vlb-set1-7)	Cluster of X-ray repair cross-complementing protein 5 Tax_Id=9606 [Homo sapiens] (XRCC5)	X-ray repair cross-complementing protein 5 Tax_Id=9606 [Homo sapiens]	XRCC5	LudwigNR_Q213_generic_forward.fasta	82707.1	1	15	16	16	0.00903	0.305
Final version of leukaemia and breast cancer derived MPs	VLB-MP-1	BioSample 1	20140426-VLBMPs-Set1-7 (Vlb-set1-7)	Cluster of Fatty acid synthase Tax_Id=9606 [Homo sapiens] (FASN)	Fatty acid synthase Tax_Id=9606 [Homo sapiens]	FASN	LudwigNR_Q213_generic_forward.fasta	273427	0.97	1	1	1	0.000565	0.00518
Final version of leukaemia and breast cancer derived MPs	VLB-MP-1	BioSample 1	20140426-VLBMPs-Set1-7 (Vlb-set1-7)	Cluster of Isoform 2 of Glutamine--fructose-6-phosphate aminotransferase [isomerizing] 1 n=2 Tax_Id=9606 [Homo sapiens] (sp|Q06210-2|GFPT1)	Isoform 2 of Glutamine--fructose-6-phosphate aminotransferase [isomerizing] 1 Tax_Id=9606 [Homo sapiens]	sp|Q06210-2|GFPT1,sp|Q06210|GFPT1	LudwigNR_Q213_generic_forward.fasta	76760.4	0.853	1	1	1	0.000565	0.0206
Final version of leukaemia and breast cancer derived MPs	VLB-MP-1	BioSample 1	20140426-VLBMPs-Set1-7 (Vlb-set1-7)	Cluster of Ras GTPase-activating-like protein IQGAP1 Tax_Id=9606 [Homo sapiens] (sp|P46940|IQGAP1)	Ras GTPase-activating-like protein IQGAP1 Tax_Id=9606 [Homo sapiens]	sp|P46940|IQGAP1,tr|A4QPB0|IQGAP1	LudwigNR_Q213_generic_forward.fasta	189259	1	19	19	20	0.0113	0.193
Final version of leukaemia and breast cancer derived MPs	VLB-MP-1	BioSample 1	20140426-VLBMPs-Set1-7 (Vlb-set1-7)	Cluster of FLJ79260, highly similar to Actin, cytoplasmic 2 Tax_Id=9606 [Homo sapiens] (tr|B7ZAP6|cDNA,)	Actin, alpha skeletal muscle Tax_Id=9606 [Homo sapiens]	tr|A6NL76|ACTA1	LudwigNR_Q213_generic_forward.fasta	32275.5	0.465	0	0	1	0.000565	0.0554
Final version of leukaemia and breast cancer derived MPs	VLB-MP-1	BioSample 1	20140426-VLBMPs-Set1-7 (Vlb-set1-7)	Cluster of Ubiquitin-like modifier-activating enzyme 1 Tax_Id=9606 [Homo sapiens] (sp|P22314|UBA1)	Ubiquitin-like modifier-activating enzyme 1 Tax_Id=9606 [Homo sapiens]	sp|P22314|UBA1	LudwigNR_Q213_generic_forward.fasta	117850	0.999	1	1	1	0.000565	0.0142
Final version of leukaemia and breast cancer derived MPs	VLB-MP-1	BioSample 1	20140426-VLBMPs-Set1-7 (Vlb-set1-7)	Cluster of Isoform 2 of Kinesin-like protein KIF23 Tax_Id=9606 [Homo sapiens] (sp|Q02241-2|KIF23)	Isoform 2 of Kinesin-like protein KIF23 Tax_Id=9606 [Homo sapiens]	sp|Q02241-2|KIF23	LudwigNR_Q213_generic_forward.fasta	98106.1	1	1	1	13	0.00734	0.211
Final version of leukaemia and breast cancer derived MPs	VLB-MP-1	BioSample 1	20140426-VLBMPs-Set1-7 (Vlb-set1-7)	Cluster of Lamina-associated polypeptide 2, isoform alpha Tax_Id=9606 [Homo sapiens] (sp|P42166|TMPO)	Lamina-associated polypeptide 2, isoform alpha Tax_Id=9606 [Homo sapiens]	sp|P42166|TMPO	LudwigNR_Q213_generic_forward.fasta	75493.8	1	3	3	3	0.00169	0.062
Final version of leukaemia and breast cancer derived MPs	VLB-MP-1	BioSample 1	20140426-VLBMPs-Set1-7 (Vlb-set1-7)	Cluster of Isoform 2 of Protein LAP2 n=2 Tax_Id=9606 [Homo sapiens] (sp|Q96RT1-2|ERBB2IP)	Isoform 2 of Protein LAP2 Tax_Id=9606 [Homo sapiens]	sp|Q96RT1-2|ERBB2IP,sp|Q96RT1-3|ERBB2IP,sp|Q96RT1-4|ERBB2IP,sp|Q96RT1-5|ERBB2IP,sp|Q96RT1-6|ERBB2IP,sp|Q96RT1-7|ERBB2IP,sp|Q96RT1-8|ERBB2IP,sp|Q96RT1|ERBB2IP,tr|B4DIP2|ERBB2IP,tr|Q1RMC9|ERBB2IP	LudwigNR_Q213_generic_forward.fasta	153930	0.999	2	2	2	0.00113	0.0248
Final version of leukaemia and breast cancer derived MPs	VLB-MP-1	BioSample 1	20140426-VLBMPs-Set1-7 (Vlb-set1-7)	Cluster of Isoform 3 of ARF GTPase-activating protein GIT1 Tax_Id=9606 [Homo sapiens] (sp|Q9Y2X7-3|GIT1)	Isoform 3 of ARF GTPase-activating protein GIT1 Tax_Id=9606 [Homo sapiens]	sp|Q9Y2X7-3|GIT1,sp|Q9Y2X7|GIT1,tr|J3QRU8|GIT1	LudwigNR_Q213_generic_forward.fasta	85447.7	1	3	3	3	0.00169	0.0558
Final version of leukaemia and breast cancer derived MPs	VLB-MP-1	BioSample 1	20140426-VLBMPs-Set1-7 (Vlb-set1-7)	Cluster of Moesin Tax_Id=9606 [Homo sapiens] (MSN)	Moesin Tax_Id=9606 [Homo sapiens]	MSN	LudwigNR_Q213_generic_forward.fasta	67821.8	1	24	32	53	0.0299	0.539
Final version of leukaemia and breast cancer derived MPs	VLB-MP-1	BioSample 1	20140426-VLBMPs-Set1-7 (Vlb-set1-7)	Cluster of Ribonucleoside-diphosphate reductase large subunit Tax_Id=9606 [Homo sapiens] (sp|P23921|RRM1)	Ribonucleoside-diphosphate reductase large subunit Tax_Id=9606 [Homo sapiens]	sp|P23921|RRM1,tr|B4DNN4|Ribonucleoside-diphosphate	LudwigNR_Q213_generic_forward.fasta	90073.5	1	7	7	7	0.00395	0.138
Final version of leukaemia and breast cancer derived MPs	VLB-MP-1	BioSample 1	20140426-VLBMPs-Set1-7 (Vlb-set1-7)	Cluster of Isoform 2 of CD166 antigen Tax_Id=9606 [Homo sapiens] (sp|Q13740-2|ALCAM)	Isoform 2 of CD166 antigen Tax_Id=9606 [Homo sapiens]	sp|Q13740-2|ALCAM,sp|Q13740|ALCAM,tr|B3KNN9|cDNA	LudwigNR_Q213_generic_forward.fasta	63666.2	0.876	1	1	1	0.000565	0.0246
Final version of leukaemia and breast cancer derived MPs	VLB-MP-1	BioSample 1	20140426-VLBMPs-Set1-7 (Vlb-set1-7)	Cluster of Isoform Short of Heterogeneous nuclear ribonucleoprotein U Tax_Id=9606 [Homo sapiens] (sp|Q00839-2|HNRNPU)	Isoform Short of Heterogeneous nuclear ribonucleoprotein U Tax_Id=9606 [Homo sapiens]	sp|Q00839-2|HNRNPU,sp|Q00839|HNRNPU,tr|B4DLR3|cDNA	LudwigNR_Q213_generic_forward.fasta	88980.3	1	3	3	3	0.00169	0.0682
Final version of leukaemia and breast cancer derived MPs	VLB-MP-1	BioSample 1	20140426-VLBMPs-Set1-7 (Vlb-set1-7)	Cluster of FLJ11352 fis, clone HEMBA1000020, highly similar to Tubulin beta-2C chain n=1 Tax_Id=9606 [Homo sapiens] (tr|B3KML9|cDNA)	Tubulin beta chain Tax_Id=9606 [Homo sapiens]	tr|E9PBJ4|TUBB	LudwigNR_Q213_generic_forward.fasta	27435.9	0.515	0	0	2	0.00113	0.132
Final version of leukaemia and breast cancer derived MPs	VLB-MP-1	BioSample 1	20140426-VLBMPs-Set1-7 (Vlb-set1-7)	Cluster of FLJ50510, highly similar to Heat shock 70 kDa protein 4 Tax_Id=9606 [Homo sapiens] (tr|B4DH02|cDNA)	Heat shock 70 kDa protein 4 Tax_Id=9606 [Homo sapiens]	sp|P34932|HSPA4,tr|B4DH02|cDNA	LudwigNR_Q213_generic_forward.fasta	94331.9	0.864	1	1	1	0.000565	0.0155
Final version of leukaemia and breast cancer derived MPs	VLB-MP-1	BioSample 1	20140426-VLBMPs-Set1-7 (Vlb-set1-7)	Cluster of Isoform 2 of Heterogeneous nuclear ribonucleoprotein Q Tax_Id=9606 [Homo sapiens] (sp|O60506-2|SYNCRIP)	Isoform 2 of Heterogeneous nuclear ribonucleoprotein Q Tax_Id=9606 [Homo sapiens]	sp|O60506-2|SYNCRIP,sp|O60506-3|SYNCRIP,sp|O60506-4|SYNCRIP,sp|O60506|SYNCRIP	LudwigNR_Q213_generic_forward.fasta	65683.1	0.844	1	1	1	0.000565	0.0221
Final version of leukaemia and breast cancer derived MPs	VLB-MP-1	BioSample 1	20140426-VLBMPs-Set1-7 (Vlb-set1-7)	Cluster of TNF receptor-associated protein 1 Tax_Id=9606 [Homo sapiens] (tr|Q5CAQ4|TRAP1)	Heat shock protein 75 kDa, mitochondrial Tax_Id=9606 [Homo sapiens]	sp|Q12931|TRAP1,tr|B4DR68|cDNA,tr|F5H897|TRAP1	LudwigNR_Q213_generic_forward.fasta	80112.9	0.002	0	0	1	0.000565	0.0199
Final version of leukaemia and breast cancer derived MPs	VLB-MP-1	BioSample 1	20140426-VLBMPs-Set1-7 (Vlb-set1-7)	Cluster of Spectrin alpha chain, non-erythrocytic 1 Tax_Id=9606 [Homo sapiens] (sp|Q13813|SPTAN1)	Spectrin alpha chain, non-erythrocytic 1 Tax_Id=9606 [Homo sapiens]	sp|Q13813|SPTAN1	LudwigNR_Q213_generic_forward.fasta	284543	1	6	6	6	0.00339	0.0356
Final version of leukaemia and breast cancer derived MPs	VLB-MP-1	BioSample 1	20140426-VLBMPs-Set1-7 (Vlb-set1-7)	Cluster of Elongation factor 2 Tax_Id=9606 [Homo sapiens] (EEF2)	Elongation factor 2 Tax_Id=9606 [Homo sapiens]	EEF2	LudwigNR_Q213_generic_forward.fasta	95340.1	1	16	17	17	0.0096	0.294
Final version of leukaemia and breast cancer derived MPs	VLB-MP-1	BioSample 1	20140426-VLBMPs-Set1-7 (Vlb-set1-7)	Cluster of Isoform B of AP-2 complex subunit alpha-1 Tax_Id=9606 [Homo sapiens] (sp|O95782-2|AP2A1)	Isoform B of AP-2 complex subunit alpha-1 Tax_Id=9606 [Homo sapiens]	sp|O95782-2|AP2A1,sp|O95782|AP2A1	LudwigNR_Q213_generic_forward.fasta	105364	0.079	0	0	1	0.000565	0.0105
Final version of leukaemia and breast cancer derived MPs	VLB-MP-1	BioSample 1	20140426-VLBMPs-Set1-7 (Vlb-set1-7)	Cluster of ATP synthase subunit beta, mitochondrial Tax_Id=9606 [Homo sapiens] (sp|P06576|ATP5B)	ATP synthase subunit beta, mitochondrial Tax_Id=9606 [Homo sapiens]	sp|P06576|ATP5B	LudwigNR_Q213_generic_forward.fasta	56560.6	0.97	1	1	1	0.000565	0.0302
Final version of leukaemia and breast cancer derived MPs	VLB-MP-1	BioSample 1	20140426-VLBMPs-Set1-7 (Vlb-set1-7)	Cluster of Protein disulfide-isomerase A4 Tax_Id=9606 [Homo sapiens] (PDIA4)	Protein disulfide-isomerase A4 Tax_Id=9606 [Homo sapiens]	PDIA4	LudwigNR_Q213_generic_forward.fasta	72934	1	4	5	5	0.00282	0.093
Final version of leukaemia and breast cancer derived MPs	VLB-MP-1	BioSample 1	20140426-VLBMPs-Set1-7 (Vlb-set1-7)	Cluster of Eukaryotic translation initiation factor 3 Tax_Id=9606 [Homo sapiens] (eIF3a)	Eukaryotic translation initiation factor 3 Tax_Id=9606 [Homo sapiens]	eIF3a,sp|Q14152|EIF3A,tr|Q24JU4|EIF3A	LudwigNR_Q213_generic_forward.fasta	166575	0.544	0	0	0	0	0
Final version of leukaemia and breast cancer derived MPs	VLB-MP-1	BioSample 1	20140426-VLBMPs-Set1-7 (Vlb-set1-7)	Cluster of sp|CON_P02070|HBB_BOVIN Hemoglobin subunit beta OS=Bos taurus GN=HBB PE=1 SV=1 (CON_P02070)	sp|CON_P02070|HBB_BOVIN Hemoglobin subunit beta OS=Bos taurus GN=HBB PE=1 SV=1	CON_P02070		18	1	2	2	2	0.00113	NaN%
Final version of leukaemia and breast cancer derived MPs	VLB-MP-1	BioSample 1	20140426-VLBMPs-Set1-7 (Vlb-set1-7)	Cluster of 60 kDa heat shock protein, mitochondrial Tax_Id=9606 [Homo sapiens] (sp|P10809|HSPD1)	60 kDa heat shock protein, mitochondrial Tax_Id=9606 [Homo sapiens]	sp|P10809|HSPD1	LudwigNR_Q213_generic_forward.fasta	61055.7	0.96	1	1	1	0.000565	0.0366
Final version of leukaemia and breast cancer derived MPs	VLB-MP-1	BioSample 1	20140426-VLBMPs-Set1-7 (Vlb-set1-7)	Cluster of Nucleolin n=2 Tax_Id=9606 [Homo sapiens] (sp|P19338|NCL)	Nucleolin Tax_Id=9606 [Homo sapiens]	sp|P19338|NCL,tr|B3KM80|NCL,tr|B3KTP9|cDNA,tr|Q6ZS99|cDNA	LudwigNR_Q213_generic_forward.fasta	76615.9	1	7	7	7	0.00395	0.125
Final version of leukaemia and breast cancer derived MPs	VLB-MP-1	BioSample 1	20140426-VLBMPs-Set1-7 (Vlb-set1-7)	Cluster of Poliovirus receptor-related protein 1 Tax_Id=9606 [Homo sapiens] (sp|Q15223|PVRL1)	Poliovirus receptor-related protein 1 Tax_Id=9606 [Homo sapiens]	sp|Q15223|PVRL1	LudwigNR_Q213_generic_forward.fasta	57158	0.303	0	0	0	0	0
Final version of leukaemia and breast cancer derived MPs	VLB-MP-1	BioSample 1	20140426-VLBMPs-Set1-7 (Vlb-set1-7)	Cluster of ens|ENSP00000201886|ENSG00000088247 transcript:ENST00000201886 gene_biotype:protein_coding transcript_biotype:protein_coding n=1 Tax_Id=9606 [Homo sapiens] (ENSP00000201886)	ens|ENSP00000201886|ENSG00000088247 transcript:ENST00000201886 gene_biotype:protein_coding transcript_biotype:protein_coding n=1 Tax_Id=9606 [Homo sapiens]	ENSP00000201886,KHSRP	,LudwigNR_Q213_generic_forward.fasta	73115.6	1	2	2	2	0.00113	NaN%
Final version of leukaemia and breast cancer derived MPs	VLB-MP-1	BioSample 1	20140426-VLBMPs-Set1-7 (Vlb-set1-7)	Cluster of Isoform 2 of Fermitin family homolog 3 Tax_Id=9606 [Homo sapiens] (sp|Q86UX7-2|FERMT3)	Isoform 2 of Fermitin family homolog 3 Tax_Id=9606 [Homo sapiens]	sp|Q86UX7-2|FERMT3,sp|Q86UX7|FERMT3	LudwigNR_Q213_generic_forward.fasta	75432.2	0.41	0	0	0	0	0
Final version of leukaemia and breast cancer derived MPs	VLB-MP-1	BioSample 1	20140426-VLBMPs-Set1-7 (Vlb-set1-7)	Cluster of transcript:ENST00000469360 gene_biotype:protein_coding transcript_biotype:protein_coding Tax_Id=9606 [Homo sapiens] (ens|ENSP00000419764|ENSG00000065150)	transcript:ENST00000469360 gene_biotype:protein_coding transcript_biotype:protein_coding Tax_Id=9606 [Homo sapiens]	ens|ENSP00000419764|ENSG00000065150,sp|O00410-3|IPO5,sp|O00410|IPO5	LudwigNR_Q213_generic_forward.fasta	125547	0.914	1	1	1	0.000565	0.0182
Final version of leukaemia and breast cancer derived MPs	VLB-MP-1	BioSample 1	20140426-VLBMPs-Set1-7 (Vlb-set1-7)	Cluster of Isoform 2 of Heterogeneous nuclear ribonucleoprotein M Tax_Id=9606 [Homo sapiens] (sp|P52272-2|HNRNPM)	Isoform 2 of Heterogeneous nuclear ribonucleoprotein M Tax_Id=9606 [Homo sapiens]	sp|P52272-2|HNRNPM,sp|P52272|HNRNPM	LudwigNR_Q213_generic_forward.fasta	73622.5	1	2	2	2	0.00113	0.0521
Final version of leukaemia and breast cancer derived MPs	VLB-MP-1	BioSample 1	20140426-VLBMPs-Set1-7 (Vlb-set1-7)	Cluster of Isoform 2 of Leucyl-cystinyl aminopeptidase Tax_Id=9606 [Homo sapiens] (sp|Q9UIQ6-2|LNPEP)	Isoform 2 of Leucyl-cystinyl aminopeptidase Tax_Id=9606 [Homo sapiens]	sp|Q9UIQ6-2|LNPEP,sp|Q9UIQ6-3|LNPEP,sp|Q9UIQ6|LNPEP,tr|B2RAK1|cDNA,	LudwigNR_Q213_generic_forward.fasta	115640	0.97	1	1	1	0.000565	0.0148
Final version of leukaemia and breast cancer derived MPs	VLB-MP-1	BioSample 1	20140426-VLBMPs-Set1-7 (Vlb-set1-7)	Cluster of Rac GTPase-activating protein 1 Tax_Id=9606 [Homo sapiens] (sp|Q9H0H5|RACGAP1)	Rac GTPase-activating protein 1 Tax_Id=9606 [Homo sapiens]	sp|Q9H0H5|RACGAP1	LudwigNR_Q213_generic_forward.fasta	71027.8	1	13	14	15	0.00847	0.282
Final version of leukaemia and breast cancer derived MPs	VLB-MP-1	BioSample 1	20140426-VLBMPs-Set1-7 (Vlb-set1-7)	Cluster of Pre-mRNA-processing-splicing factor 8 Tax_Id=9606 [Homo sapiens] (PRPF8)	Pre-mRNA-processing-splicing factor 8 Tax_Id=9606 [Homo sapiens]	PRPF8	LudwigNR_Q213_generic_forward.fasta	273609	0	0	0	0	0	0
Final version of leukaemia and breast cancer derived MPs	VLB-MP-1	BioSample 1	20140426-VLBMPs-Set1-7 (Vlb-set1-7)	Cluster of Vesicle-fusing ATPase Tax_Id=9606 [Homo sapiens] (sp|P46459|NSF)	Vesicle-fusing ATPase Tax_Id=9606 [Homo sapiens]	sp|P46459|NSF,tr|B4DFA2|NSF,tr|B4DGR3|cDNA,tr|B4DH19|cDNA,tr|B4DSK5|cDNA,tr|B7Z5J7|cDNA,tr|B7Z9U2|cDNA,,tr|I3L0N3|NSF	LudwigNR_Q213_generic_forward.fasta	82597.4	1	3	3	3	0.00169	0.0565
Final version of leukaemia and breast cancer derived MPs	VLB-MP-1	BioSample 1	20140426-VLBMPs-Set1-7 (Vlb-set1-7)	Cluster of Alpha-enolase Tax_Id=9606 [Homo sapiens] (sp|P06733|ENO1)	Isoform 2 of Beta-enolase Tax_Id=9606 [Homo sapiens]	sp|P13929-2|ENO3,sp|P13929-3|ENO3,sp|P13929|ENO3	LudwigNR_Q213_generic_forward.fasta	44115.8	0.006	0	0	1	0.000565	0.0443
Final version of leukaemia and breast cancer derived MPs	VLB-MP-1	BioSample 1	20140426-VLBMPs-Set1-7 (Vlb-set1-7)	Cluster of Coatomer subunit beta Tax_Id=9606 [Homo sapiens] (COPB1)	Coatomer subunit beta Tax_Id=9606 [Homo sapiens]	COPB1	LudwigNR_Q213_generic_forward.fasta	107146	0.604	1	1	1	0.000565	0.0126
Final version of leukaemia and breast cancer derived MPs	VLB-MP-1	BioSample 1	20140426-VLBMPs-Set1-7 (Vlb-set1-7)	Cluster of Talin-1 Tax_Id=9606 [Homo sapiens] (sp|Q9Y490|TLN1)	Talin-1 Tax_Id=9606 [Homo sapiens]	sp|Q9Y490|TLN1	LudwigNR_Q213_generic_forward.fasta	269765	1	2	2	2	0.00113	0.0126
Final version of leukaemia and breast cancer derived MPs	VLB-MP-1	BioSample 1	20140426-VLBMPs-Set1-7 (Vlb-set1-7)	Cluster of Engulfment and cell motility protein 1 Tax_Id=9606 [Homo sapiens] (sp|Q92556|ELMO1)	Engulfment and cell motility protein 1 Tax_Id=9606 [Homo sapiens]	sp|Q92556|ELMO1	LudwigNR_Q213_generic_forward.fasta	83833.2	1	7	7	7	0.00395	0.149
Final version of leukaemia and breast cancer derived MPs	VLB-MP-1	BioSample 1	20140426-VLBMPs-Set1-7 (Vlb-set1-7)	Cluster of Ras GTPase-activating-like protein IQGAP2 Tax_Id=9606 [Homo sapiens] (sp|Q13576|IQGAP2)	FLJ52376, highly similar to Ras GTPase-activating-like protein IQGAP2 Tax_Id=9606 [Homo sapiens]	tr|B7Z881|cDNA	LudwigNR_Q213_generic_forward.fasta	99431.9	0.688	0	0	5	0.00282	0.0879
Final version of leukaemia and breast cancer derived MPs	VLB-MP-1	BioSample 1	20140426-VLBMPs-Set1-7 (Vlb-set1-7)	Cluster of Stress-70 protein, mitochondrial Tax_Id=9606 [Homo sapiens] (HSPA9)	Stress-70 protein, mitochondrial Tax_Id=9606 [Homo sapiens]	HSPA9,tr|B7Z4V2|cDNA	LudwigNR_Q213_generic_forward.fasta	73681.3	1	7	8	9	0.00508	0.169
Final version of leukaemia and breast cancer derived MPs	VLB-MP-1	BioSample 1	20140426-VLBMPs-Set1-7 (Vlb-set1-7)	Cluster of Neutral amino acid transporter B(0) Tax_Id=9606 [Homo sapiens] (sp|Q15758|SLC1A5)	FLJ58765, highly similar to Neutral amino acid transporter B(0) Tax_Id=9606 [Homo sapiens]	tr|B4DE27|cDNA	LudwigNR_Q213_generic_forward.fasta	33724.7	0.894	0	0	4	0.00226	0.157
Final version of leukaemia and breast cancer derived MPs	VLB-MP-1	BioSample 1	20140426-VLBMPs-Set1-7 (Vlb-set1-7)	Cluster of Prolyl endopeptidase Tax_Id=9606 [Homo sapiens] (PREP)	Prolyl endopeptidase Tax_Id=9606 [Homo sapiens]	PREP,Prolyl,tr|B2RAH7|cDNA,	LudwigNR_Q213_generic_forward.fasta	80701.5	0.839	1	1	1	0.000565	0.0155
Final version of leukaemia and breast cancer derived MPs	VLB-MP-1	BioSample 1	20140426-VLBMPs-Set1-8 (Vlb-set1-8)	Cluster of Spectrin beta chain, non-erythrocytic 1 Tax_Id=9606 [Homo sapiens] (sp|Q01082|SPTBN1)	Spectrin beta chain, non-erythrocytic 1 Tax_Id=9606 [Homo sapiens]	sp|Q01082|SPTBN1	LudwigNR_Q213_generic_forward.fasta	274613	0.995	0	0	2	0.00111	0.0127
Final version of leukaemia and breast cancer derived MPs	VLB-MP-1	BioSample 1	20140426-VLBMPs-Set1-8 (Vlb-set1-8)	Cluster of Isoform 2 of Glucose-6-phosphate isomerase Tax_Id=9606 [Homo sapiens] (sp|P06744-2|GPI)	Isoform 2 of Glucose-6-phosphate isomerase Tax_Id=9606 [Homo sapiens]	sp|P06744-2|GPI,tr|B4DE36|Glucose-6-phosphate	LudwigNR_Q213_generic_forward.fasta	64325.9	0.969	1	1	1	0.000553	0.0264
Final version of leukaemia and breast cancer derived MPs	VLB-MP-1	BioSample 1	20140426-VLBMPs-Set1-8 (Vlb-set1-8)	Cluster of Isoform 2 of Protein arginine N-methyltransferase 5 Tax_Id=9606 [Homo sapiens] (sp|O14744-2|PRMT5)	Isoform 2 of Protein arginine N-methyltransferase 5 Tax_Id=9606 [Homo sapiens]	sp|O14744-2|PRMT5,sp|O14744|PRMT5	LudwigNR_Q213_generic_forward.fasta	71321.7	0.999	1	1	1	0.000553	0.0306
Final version of leukaemia and breast cancer derived MPs	VLB-MP-1	BioSample 1	20140426-VLBMPs-Set1-8 (Vlb-set1-8)	Cluster of ATP synthase subunit O, mitochondrial Tax_Id=9606 [Homo sapiens] (ATP5O)	ATP synthase subunit O, mitochondrial Tax_Id=9606 [Homo sapiens]	ATP5O	LudwigNR_Q213_generic_forward.fasta	23277.4	0	0	0	0	0	0
Final version of leukaemia and breast cancer derived MPs	VLB-MP-1	BioSample 1	20140426-VLBMPs-Set1-8 (Vlb-set1-8)	Cluster of Multidrug resistance protein 1 Tax_Id=9606 [Homo sapiens] (sp|P08183|ABCB1)	Multidrug resistance protein 1 Tax_Id=9606 [Homo sapiens]	sp|P08183|ABCB1	LudwigNR_Q213_generic_forward.fasta	141484	1	3	3	3	0.00166	0.0469
Final version of leukaemia and breast cancer derived MPs	VLB-MP-1	BioSample 1	20140426-VLBMPs-Set1-8 (Vlb-set1-8)	Cluster of Ubiquitin-60S ribosomal protein L40 Tax_Id=9606 [Homo sapiens] (UBA52)	Ubiquitin-60S ribosomal protein L40 Tax_Id=9606 [Homo sapiens]	UBA52	LudwigNR_Q213_generic_forward.fasta	14728.9	1	1	1	1	0.000553	0.0703
Final version of leukaemia and breast cancer derived MPs	VLB-MP-1	BioSample 1	20140426-VLBMPs-Set1-8 (Vlb-set1-8)	Cluster of Isoform 2 of Polyadenylate-binding protein 4 Tax_Id=9606 [Homo sapiens] (sp|Q13310-2|PABPC4)	Isoform 2 of Polyadenylate-binding protein 4 Tax_Id=9606 [Homo sapiens]	sp|Q13310-2|PABPC4,sp|Q13310-3|PABPC4,sp|Q13310|PABPC4,tr|B1ANR0|PABPC4,tr|Q6IQ30|PABPC4	LudwigNR_Q213_generic_forward.fasta	69579.5	1	3	3	8	0.00443	0.147
Final version of leukaemia and breast cancer derived MPs	VLB-MP-1	BioSample 1	20140426-VLBMPs-Set1-8 (Vlb-set1-8)	Cluster of T-complex protein 1 subunit alpha Tax_Id=9606 [Homo sapiens] (sp|P17987|TCP1)	T-complex protein 1 subunit alpha Tax_Id=9606 [Homo sapiens]	sp|P17987|TCP1	LudwigNR_Q213_generic_forward.fasta	60345.2	1	6	6	6	0.00332	0.171
Final version of leukaemia and breast cancer derived MPs	VLB-MP-1	BioSample 1	20140426-VLBMPs-Set1-8 (Vlb-set1-8)	Cluster of Importin subunit alpha-4 Tax_Id=9606 [Homo sapiens] (KPNA4)	Importin subunit alpha-4 Tax_Id=9606 [Homo sapiens]	KPNA4	LudwigNR_Q213_generic_forward.fasta	57886.9	0.889	1	1	1	0.000553	0.0326
Final version of leukaemia and breast cancer derived MPs	VLB-MP-1	BioSample 1	20140426-VLBMPs-Set1-8 (Vlb-set1-8)	Cluster of Isoform 3 of T-complex protein 1 subunit eta Tax_Id=9606 [Homo sapiens] (sp|Q99832-3|CCT7)	Isoform 3 of T-complex protein 1 subunit eta Tax_Id=9606 [Homo sapiens]	sp|Q99832-3|CCT7,sp|Q99832|CCT7,tr|Q6IBT3|CCT7	LudwigNR_Q213_generic_forward.fasta	54805.5	1	6	7	7	0.00387	0.212
Final version of leukaemia and breast cancer derived MPs	VLB-MP-1	BioSample 1	20140426-VLBMPs-Set1-8 (Vlb-set1-8)	Cluster of Unconventional myosin-Ig Tax_Id=9606 [Homo sapiens] (sp|B0I1T2|MYO1G)	Unconventional myosin-Ig Tax_Id=9606 [Homo sapiens]	sp|B0I1T2|MYO1G	LudwigNR_Q213_generic_forward.fasta	116444	0.472	0	0	0	0	0
Final version of leukaemia and breast cancer derived MPs	VLB-MP-1	BioSample 1	20140426-VLBMPs-Set1-8 (Vlb-set1-8)	Cluster of Isoform 3 of Immunoglobulin superfamily member 8 n=2 Tax_Id=9606 [Homo sapiens] (sp|Q969P0-3|IGSF8)	Isoform 3 of Immunoglobulin superfamily member 8 Tax_Id=9606 [Homo sapiens]	sp|Q969P0-3|IGSF8,sp|Q969P0|IGSF8	LudwigNR_Q213_generic_forward.fasta	55807.3	0.999	2	2	2	0.00111	0.0456
Final version of leukaemia and breast cancer derived MPs	VLB-MP-1	BioSample 1	20140426-VLBMPs-Set1-8 (Vlb-set1-8)	Cluster of Isoform 2 of Leukotriene A-4 hydrolase Tax_Id=9606 [Homo sapiens] (sp|P09960-2|LTA4H)	Isoform 2 of Leukotriene A-4 hydrolase Tax_Id=9606 [Homo sapiens]	sp|P09960-2|LTA4H,sp|P09960-3|LTA4H,sp|P09960-4|LTA4H,sp|P09960|LTA4H,tr|B4DVZ8|cDNA	LudwigNR_Q213_generic_forward.fasta	59734.4	1	2	2	2	0.00111	0.0808
Final version of leukaemia and breast cancer derived MPs	VLB-MP-1	BioSample 1	20140426-VLBMPs-Set1-8 (Vlb-set1-8)	Cluster of Phenylalanine--tRNA ligase beta subunit n=2 Tax_Id=9606 [Homo sapiens] (sp|Q9NSD9|FARSB)	Phenylalanine--tRNA ligase beta subunit Tax_Id=9606 [Homo sapiens]	sp|Q9NSD9|FARSB,tr|A8K666|cDNA	LudwigNR_Q213_generic_forward.fasta	66118.5	1	4	4	4	0.00221	0.0798
Final version of leukaemia and breast cancer derived MPs	VLB-MP-1	BioSample 1	20140426-VLBMPs-Set1-8 (Vlb-set1-8)	Cluster of Isoform 2 of ATP-dependent RNA helicase DDX3X Tax_Id=9606 [Homo sapiens] (sp|O00571-2|DDX3X)	Isoform 2 of ATP-dependent RNA helicase DDX3X Tax_Id=9606 [Homo sapiens]	sp|O00571-2|DDX3X,sp|O00571|DDX3X,tr|B5BTY4|DDX3X	LudwigNR_Q213_generic_forward.fasta	71357.4	1	5	5	6	0.00332	0.133
Final version of leukaemia and breast cancer derived MPs	VLB-MP-1	BioSample 1	20140426-VLBMPs-Set1-8 (Vlb-set1-8)	Cluster of Prolyl endopeptidase Tax_Id=9606 [Homo sapiens] (PREP)	Prolyl endopeptidase Tax_Id=9606 [Homo sapiens]	PREP,Prolyl,tr|B2RAH7|cDNA,	LudwigNR_Q213_generic_forward.fasta	80701.5	0.767	1	1	1	0.000553	0.0239
Final version of leukaemia and breast cancer derived MPs	VLB-MP-1	BioSample 1	20140426-VLBMPs-Set1-8 (Vlb-set1-8)	Cluster of Moesin Tax_Id=9606 [Homo sapiens] (MSN)	sp|P35241-5|RDX Isoform 5 of Radixin n=4 Tax_Id=9606 [Homo sapiens]	P35241-5,sp|P35241|RDX	,LudwigNR_Q213_generic_forward.fasta	18	1	3	3	20	0.0111	NaN%
Final version of leukaemia and breast cancer derived MPs	VLB-MP-1	BioSample 1	20140426-VLBMPs-Set1-8 (Vlb-set1-8)	Cluster of Isoform 2 of Myosin-10 Tax_Id=9606 [Homo sapiens] (sp|P35580-2|MYH10)	Isoform 2 of Myosin-10 Tax_Id=9606 [Homo sapiens]	sp|P35580-2|MYH10,sp|P35580-3|MYH10,sp|P35580-4|MYH10,sp|P35580|MYH10,tr|B2RWP9|MYH10,tr|F8W6L6|MYH10	LudwigNR_Q213_generic_forward.fasta	230785	0.026	0	0	0	0	0
Final version of leukaemia and breast cancer derived MPs	VLB-MP-1	BioSample 1	20140426-VLBMPs-Set1-8 (Vlb-set1-8)	Cluster of Asparagine--tRNA ligase, cytoplasmic Tax_Id=9606 [Homo sapiens] (sp|O43776|NARS)	Asparagine--tRNA ligase, cytoplasmic Tax_Id=9606 [Homo sapiens]	sp|O43776|NARS	LudwigNR_Q213_generic_forward.fasta	62944.3	1	5	6	6	0.00332	0.12
Final version of leukaemia and breast cancer derived MPs	VLB-MP-1	BioSample 1	20140426-VLBMPs-Set1-8 (Vlb-set1-8)	Cluster of Moesin Tax_Id=9606 [Homo sapiens] (MSN)	Ezrin Tax_Id=9606 [Homo sapiens]	sp|P15311|EZR,tr|Q6NUR7|EZR	LudwigNR_Q213_generic_forward.fasta	69414.7	1	10	11	27	0.0149	0.295
Final version of leukaemia and breast cancer derived MPs	VLB-MP-1	BioSample 1	20140426-VLBMPs-Set1-8 (Vlb-set1-8)	Cluster of T-complex protein 1 subunit zeta Tax_Id=9606 [Homo sapiens] (tr|B4DPJ8|CCT6A)	T-complex protein 1 subunit zeta Tax_Id=9606 [Homo sapiens]	tr|B4DPJ8|CCT6A	LudwigNR_Q213_generic_forward.fasta	54868.7	1	3	3	3	0.00166	0.108
Final version of leukaemia and breast cancer derived MPs	VLB-MP-1	BioSample 1	20140426-VLBMPs-Set1-8 (Vlb-set1-8)	Cluster of Isoform 2 of Basigin n=3 Tax_Id=9606 [Homo sapiens] (sp|P35613-2|BSG)	Isoform 2 of Basigin Tax_Id=9606 [Homo sapiens]	sp|P35613-2|BSG,tr|B4DY23|cDNA	LudwigNR_Q213_generic_forward.fasta	29221.1	1	0	0	7	0.00387	0.364
Final version of leukaemia and breast cancer derived MPs	VLB-MP-1	BioSample 1	20140426-VLBMPs-Set1-8 (Vlb-set1-8)	Cluster of transcript:ENST00000339113 gene_biotype:protein_coding transcript_biotype:protein_coding Tax_Id=9606 [Homo sapiens] (ens|ENSP00000339421|ENSG00000197785)	transcript:ENST00000339113 gene_biotype:protein_coding transcript_biotype:protein_coding Tax_Id=9606 [Homo sapiens]	ens|ENSP00000339421|ENSG00000197785,sp|Q9NVI7-2|ATAD3A,sp|Q9NVI7-3|ATAD3A	LudwigNR_Q213_generic_forward.fasta	66219.4	1	3	3	3	0.00166	0.0822
Final version of leukaemia and breast cancer derived MPs	VLB-MP-1	BioSample 1	20140426-VLBMPs-Set1-8 (Vlb-set1-8)	Cluster of T-complex protein 1 subunit epsilon Tax_Id=9606 [Homo sapiens] (sp|P48643|CCT5)	T-complex protein 1 subunit epsilon Tax_Id=9606 [Homo sapiens]	sp|P48643|CCT5,tr|B7ZAR1|CCT5,tr|E9PCA1|CCT5	LudwigNR_Q213_generic_forward.fasta	59672.4	1	3	3	3	0.00166	0.098
Final version of leukaemia and breast cancer derived MPs	VLB-MP-1	BioSample 1	20140426-VLBMPs-Set1-8 (Vlb-set1-8)	Cluster of FLJ79260, highly similar to Actin, cytoplasmic 2 Tax_Id=9606 [Homo sapiens] (tr|B7ZAP6|cDNA,)	FLJ55253, highly similar to Actin, cytoplasmic 1 Tax_Id=9606 [Homo sapiens]	tr|B4DW52|cDNA	LudwigNR_Q213_generic_forward.fasta	38634.2	0.778	0	0	4	0.00221	0.196
Final version of leukaemia and breast cancer derived MPs	VLB-MP-1	BioSample 1	20140426-VLBMPs-Set1-8 (Vlb-set1-8)	Cluster of Eukaryotic translation initiation factor 3 subunit D Tax_Id=9606 [Homo sapiens] (sp|O15371|EIF3D)	Eukaryotic translation initiation factor 3 subunit D Tax_Id=9606 [Homo sapiens]	sp|O15371|EIF3D,tr|A8MWD3|cDNA,tr|B4DVY1|EIF3D,tr|B4E1K8|cDNA	LudwigNR_Q213_generic_forward.fasta	63973.8	1	3	3	3	0.00166	0.0639
Final version of leukaemia and breast cancer derived MPs	VLB-MP-1	BioSample 1	20140426-VLBMPs-Set1-8 (Vlb-set1-8)	Cluster of TNF receptor-associated protein 1 Tax_Id=9606 [Homo sapiens] (tr|Q5CAQ4|TRAP1)	TNF receptor-associated protein 1 Tax_Id=9606 [Homo sapiens]	tr|Q5CAQ4|TRAP1	LudwigNR_Q213_generic_forward.fasta	57235.6	0.993	0	0	6	0.00332	0.16
Final version of leukaemia and breast cancer derived MPs	VLB-MP-1	BioSample 1	20140426-VLBMPs-Set1-8 (Vlb-set1-8)	Cluster of WD repeat-containing protein 1 Tax_Id=9606 [Homo sapiens] (sp|O75083|WDR1)	WD repeat-containing protein 1 Tax_Id=9606 [Homo sapiens]	sp|O75083|WDR1	LudwigNR_Q213_generic_forward.fasta	66193.2	1	3	3	3	0.00166	0.0842
Final version of leukaemia and breast cancer derived MPs	VLB-MP-1	BioSample 1	20140426-VLBMPs-Set1-8 (Vlb-set1-8)	Cluster of transcript:ENST00000367796 gene_biotype:protein_coding transcript_biotype:protein_coding Tax_Id=9606 [Homo sapiens] (ens|ENSP00000356770|ENSG00000198734)	transcript:ENST00000367796 gene_biotype:protein_coding transcript_biotype:protein_coding Tax_Id=9606 [Homo sapiens]	ens|ENSP00000356770|ENSG00000198734,ens|ENSP00000356771|ENSG00000198734,sp|P12259|F5	LudwigNR_Q213_generic_forward.fasta	251710	0.998	1	1	1	0.000553	0.00628
Final version of leukaemia and breast cancer derived MPs	VLB-MP-1	BioSample 1	20140426-VLBMPs-Set1-8 (Vlb-set1-8)	Cluster of Isoform 2 of Heat shock protein HSP 90-alpha Tax_Id=9606 [Homo sapiens] (sp|P07900-2|HSP90AA1)	Isoform 2 of Heat shock protein HSP 90-alpha Tax_Id=9606 [Homo sapiens]	sp|P07900-2|HSP90AA1,sp|P07900|HSP90AA1	LudwigNR_Q213_generic_forward.fasta	98165.1	1	4	4	8	0.00443	0.119
Final version of leukaemia and breast cancer derived MPs	VLB-MP-1	BioSample 1	20140426-VLBMPs-Set1-8 (Vlb-set1-8)	Cluster of sp|CON_P35527|K1C9_HUMAN Keratin, type I cytoskeletal 9 OS=Homo sapiens GN=KRT9 PE=1 SV=3 (CON_P35527)	sp|CON_P35527|K1C9_HUMAN Keratin, type I cytoskeletal 9 OS=Homo sapiens GN=KRT9 PE=1 SV=3	CON_P35527,sp|P35527|KRT9	,LudwigNR_Q213_generic_forward.fasta	18	1	1	1	1	0.000553	NaN%
Final version of leukaemia and breast cancer derived MPs	VLB-MP-1	BioSample 1	20140426-VLBMPs-Set1-8 (Vlb-set1-8)	Cluster of sp|CON_P00761|TRYP_PIG Trypsin OS=Sus scrofa PE=1 SV=1 (CON_P00761)	sp|CON_P00761|TRYP_PIG Trypsin OS=Sus scrofa PE=1 SV=1	CON_P00761		18	1	3	3	4	0.00221	NaN%
Final version of leukaemia and breast cancer derived MPs	VLB-MP-1	BioSample 1	20140426-VLBMPs-Set1-8 (Vlb-set1-8)	Cluster of FLJ79260, highly similar to Actin, cytoplasmic 2 Tax_Id=9606 [Homo sapiens] (tr|B7ZAP6|cDNA,)	Beta-actin-like protein 2 Tax_Id=9606 [Homo sapiens]	ACTBL2	LudwigNR_Q213_generic_forward.fasta	42004.2	0.04	0	0	1	0.000553	0.0426
Final version of leukaemia and breast cancer derived MPs	VLB-MP-1	BioSample 1	20140426-VLBMPs-Set1-8 (Vlb-set1-8)	Cluster of Arginine--tRNA ligase, cytoplasmic Tax_Id=9606 [Homo sapiens] (sp|P54136|RARS)	Arginine--tRNA ligase, cytoplasmic Tax_Id=9606 [Homo sapiens]	sp|P54136|RARS	LudwigNR_Q213_generic_forward.fasta	75382	0.96	1	1	1	0.000553	0.0167
Final version of leukaemia and breast cancer derived MPs	VLB-MP-1	BioSample 1	20140426-VLBMPs-Set1-8 (Vlb-set1-8)	Cluster of Isoform Short of Delta-1-pyrroline-5-carboxylate synthase Tax_Id=9606 [Homo sapiens] (sp|P54886-2|ALDH18A1)	Isoform Short of Delta-1-pyrroline-5-carboxylate synthase Tax_Id=9606 [Homo sapiens]	sp|P54886-2|ALDH18A1,sp|P54886|ALDH18A1	LudwigNR_Q213_generic_forward.fasta	87089.7	0.969	1	1	1	0.000553	0.0151
Final version of leukaemia and breast cancer derived MPs	VLB-MP-1	BioSample 1	20140426-VLBMPs-Set1-8 (Vlb-set1-8)	Cluster of Alkyldihydroxyacetonephosphate synthase, peroxisomal Tax_Id=9606 [Homo sapiens] (sp|O00116|AGPS)	Alkyldihydroxyacetonephosphate synthase, peroxisomal Tax_Id=9606 [Homo sapiens]	sp|O00116|AGPS,tr|B7Z3Q4|cDNA	LudwigNR_Q213_generic_forward.fasta	72913.3	0.999	2	2	2	0.00111	0.0395
Final version of leukaemia and breast cancer derived MPs	VLB-MP-1	BioSample 1	20140426-VLBMPs-Set1-8 (Vlb-set1-8)	Cluster of Calnexin Tax_Id=9606 [Homo sapiens] (sp|P27824|CANX)	Calnexin Tax_Id=9606 [Homo sapiens]	sp|P27824|CANX,tr|B4DGP8|CANX	LudwigNR_Q213_generic_forward.fasta	67570.2	0.952	1	1	1	0.000553	0.027
Final version of leukaemia and breast cancer derived MPs	VLB-MP-1	BioSample 1	20140426-VLBMPs-Set1-8 (Vlb-set1-8)	Cluster of Spectrin alpha chain, non-erythrocytic 1 Tax_Id=9606 [Homo sapiens] (sp|Q13813|SPTAN1)	Spectrin alpha chain, non-erythrocytic 1 Tax_Id=9606 [Homo sapiens]	sp|Q13813|SPTAN1	LudwigNR_Q213_generic_forward.fasta	284543	1	5	5	5	0.00277	0.0364
Final version of leukaemia and breast cancer derived MPs	VLB-MP-1	BioSample 1	20140426-VLBMPs-Set1-8 (Vlb-set1-8)	Cluster of Phosphoenolpyruvate carboxykinase [GTP], mitochondrial Tax_Id=9606 [Homo sapiens] (sp|Q16822|PCK2)	Phosphoenolpyruvate carboxykinase [GTP], mitochondrial Tax_Id=9606 [Homo sapiens]	sp|Q16822|PCK2,tr|Q6IB91|PCK2	LudwigNR_Q213_generic_forward.fasta	70730.9	1	3	3	3	0.00166	0.0656
Final version of leukaemia and breast cancer derived MPs	VLB-MP-1	BioSample 1	20140426-VLBMPs-Set1-8 (Vlb-set1-8)	Cluster of Alpha-actinin-4 Tax_Id=9606 [Homo sapiens] (sp|O43707|ACTN4)	Isoform 2 of Alpha-actinin-1 Tax_Id=9606 [Homo sapiens]	sp|P12814-2|ACTN1,sp|P12814-3|ACTN1,sp|P12814|ACTN1	LudwigNR_Q213_generic_forward.fasta	102713	0.045	0	0	3	0.00166	0.0372
Final version of leukaemia and breast cancer derived MPs	VLB-MP-1	BioSample 1	20140426-VLBMPs-Set1-8 (Vlb-set1-8)	Cluster of Isoform 2 of Heterogeneous nuclear ribonucleoprotein K Tax_Id=9606 [Homo sapiens] (sp|P61978-2|HNRNPK)	Isoform 2 of Heterogeneous nuclear ribonucleoprotein K Tax_Id=9606 [Homo sapiens]	sp|P61978-2|HNRNPK,sp|P61978-3|HNRNPK,sp|P61978|HNRNPK,tr|B4DUQ1|cDNA,tr|Q5T6W5|HNRNPK	LudwigNR_Q213_generic_forward.fasta	51030.4	1	4	4	4	0.00221	0.127
Final version of leukaemia and breast cancer derived MPs	VLB-MP-1	BioSample 1	20140426-VLBMPs-Set1-8 (Vlb-set1-8)	Cluster of Isoform 2 of Formin-like protein 1 Tax_Id=9606 [Homo sapiens] (sp|O95466-2|FMNL1)	Isoform 2 of Formin-like protein 1 Tax_Id=9606 [Homo sapiens]	sp|O95466-2|FMNL1	LudwigNR_Q213_generic_forward.fasta	122414	0.955	1	1	1	0.000553	0.0118
Final version of leukaemia and breast cancer derived MPs	VLB-MP-1	BioSample 1	20140426-VLBMPs-Set1-8 (Vlb-set1-8)	Cluster of Acyl-CoA synthetase 4 Tax_Id=9606 [Homo sapiens] (FACL4)	Acyl-CoA synthetase 4 Tax_Id=9606 [Homo sapiens]	FACL4,sp|O60488-2|ACSL4,sp|O60488|ACSL4	LudwigNR_Q213_generic_forward.fasta	74438.9	0.249	0	0	0	0	0
Final version of leukaemia and breast cancer derived MPs	VLB-MP-1	BioSample 1	20140426-VLBMPs-Set1-8 (Vlb-set1-8)	Cluster of FLJ79260, highly similar to Actin, cytoplasmic 2 Tax_Id=9606 [Homo sapiens] (tr|B7ZAP6|cDNA,)	Putative beta-actin-like protein 3 Tax_Id=9606 [Homo sapiens]	POTEKP	LudwigNR_Q213_generic_forward.fasta	42017.2	0.428	0	0	3	0.00166	0.101
Final version of leukaemia and breast cancer derived MPs	VLB-MP-1	BioSample 1	20140426-VLBMPs-Set1-8 (Vlb-set1-8)	Cluster of Complement C3 Tax_Id=9606 [Homo sapiens] (C3)	Complement C3 Tax_Id=9606 [Homo sapiens]	C3	LudwigNR_Q213_generic_forward.fasta	187149	0.196	0	0	0	0	0
Final version of leukaemia and breast cancer derived MPs	VLB-MP-1	BioSample 1	20140426-VLBMPs-Set1-8 (Vlb-set1-8)	Cluster of EH domain-containing protein 1 Tax_Id=9606 [Homo sapiens] (EHD1)	EH domain-containing protein 1 Tax_Id=9606 [Homo sapiens]	EHD1	LudwigNR_Q213_generic_forward.fasta	60629.1	1	2	2	5	0.00277	0.14
Final version of leukaemia and breast cancer derived MPs	VLB-MP-1	BioSample 1	20140426-VLBMPs-Set1-8 (Vlb-set1-8)	Cluster of Glyceraldehyde-3-phosphate dehydrogenase Tax_Id=9606 [Homo sapiens] (sp|P04406|GAPDH)	Glyceraldehyde-3-phosphate dehydrogenase Tax_Id=9606 [Homo sapiens]	sp|P04406|GAPDH	LudwigNR_Q213_generic_forward.fasta	36053.4	0.968	0	0	1	0.000553	0.0418
Final version of leukaemia and breast cancer derived MPs	VLB-MP-1	BioSample 1	20140426-VLBMPs-Set1-8 (Vlb-set1-8)	Cluster of ens|ENSP00000440759|ENSG00000069329 transcript:ENST00000541330 gene_biotype:protein_coding transcript_biotype:protein_coding n=1 Tax_Id=9606 [Homo sapiens] (ENSP00000440759)	ens|ENSP00000440759|ENSG00000069329 transcript:ENST00000541330 gene_biotype:protein_coding transcript_biotype:protein_coding n=1 Tax_Id=9606 [Homo sapiens]	ENSP00000440759,VPS35	,LudwigNR_Q213_generic_forward.fasta	91710	0.847	1	1	1	0.000553	NaN%
Final version of leukaemia and breast cancer derived MPs	VLB-MP-1	BioSample 1	20140426-VLBMPs-Set1-8 (Vlb-set1-8)	Cluster of FLJ55072, highly similar to Succinate dehydrogenase (ubiquinone) flavoprotein subunit, mitochondrial (EC1.3.5.1) Tax_Id=9606 [Homo sapiens] (tr|B4DJ60|cDNA)	FLJ55072, highly similar to Succinate dehydrogenase (ubiquinone) flavoprotein subunit, mitochondrial (EC1.3.5.1) Tax_Id=9606 [Homo sapiens]	tr|B4DJ60|cDNA,tr|E9PBJ5|SDHA	LudwigNR_Q213_generic_forward.fasta	67249.9	1	1	1	2	0.00111	0.0406
Final version of leukaemia and breast cancer derived MPs	VLB-MP-1	BioSample 1	20140426-VLBMPs-Set1-8 (Vlb-set1-8)	Cluster of Isoform 2 of 4F2 cell-surface antigen heavy chain Tax_Id=9606 [Homo sapiens] (sp|P08195-2|SLC3A2)	Isoform 2 of 4F2 cell-surface antigen heavy chain Tax_Id=9606 [Homo sapiens]	sp|P08195-2|SLC3A2,sp|P08195-3|SLC3A2,sp|P08195-4|SLC3A2,sp|P08195|SLC3A2,tr|F5GZS6|SLC3A2,tr|J3KPF3|SLC3A2	LudwigNR_Q213_generic_forward.fasta	57947.4	1	6	6	6	0.00332	0.187
Final version of leukaemia and breast cancer derived MPs	VLB-MP-1	BioSample 1	20140426-VLBMPs-Set1-8 (Vlb-set1-8)	Cluster of Integrin alpha-4 Tax_Id=9606 [Homo sapiens] (sp|P13612|ITGA4)	Integrin alpha-4 Tax_Id=9606 [Homo sapiens]	sp|P13612|ITGA4	LudwigNR_Q213_generic_forward.fasta	114902	0.558	0	0	0	0	0
Final version of leukaemia and breast cancer derived MPs	VLB-MP-1	BioSample 1	20140426-VLBMPs-Set1-8 (Vlb-set1-8)	Cluster of sp|CON_P04264|K2C1_HUMAN Keratin, type II cytoskeletal 1 OS=Homo sapiens GN=KRT1 PE=1 SV=6 (CON_P04264)	sp|CON_P35908|K22E_HUMAN Keratin, type II cytoskeletal 2 epidermal OS=Homo sapiens GN=KRT2 PE=1 SV=2	CON_P35908,KRT2	LudwigNR_Q213_generic_forward.fasta	0	0.451	0	0	2	0.00111	0
Final version of leukaemia and breast cancer derived MPs	VLB-MP-1	BioSample 1	20140426-VLBMPs-Set1-8 (Vlb-set1-8)	Cluster of Lamin-B1 Tax_Id=9606 [Homo sapiens] (sp|P20700|LMNB1)	Lamin-B1 Tax_Id=9606 [Homo sapiens]	sp|P20700|LMNB1,tr|E9PBF6|LMNB1	LudwigNR_Q213_generic_forward.fasta	66409.6	0.999	1	1	1	0.000553	0.041
Final version of leukaemia and breast cancer derived MPs	VLB-MP-1	BioSample 1	20140426-VLBMPs-Set1-8 (Vlb-set1-8)	Cluster of ens|ENSP00000345904|ENSG00000118705 transcript:ENST00000338768 gene_biotype:protein_coding transcript_biotype:protein_coding n=1 Tax_Id=9606 [Homo sapiens] (ENSP00000345904)	ens|ENSP00000345904|ENSG00000118705 transcript:ENST00000338768 gene_biotype:protein_coding transcript_biotype:protein_coding n=1 Tax_Id=9606 [Homo sapiens]	ENSP00000345904,ens|ENSP00000362735|ENSG00000118705	LudwigNR_Q213_generic_forward.fasta	37166.3	1	2	2	2	0.00111	0
Final version of leukaemia and breast cancer derived MPs	VLB-MP-1	BioSample 1	20140426-VLBMPs-Set1-8 (Vlb-set1-8)	Cluster of FLJ55072, highly similar to Succinate dehydrogenase (ubiquinone) flavoprotein subunit, mitochondrial (EC1.3.5.1) Tax_Id=9606 [Homo sapiens] (tr|B4DJ60|cDNA)	transcript:ENST00000515815 gene_biotype:protein_coding transcript_biotype:protein_coding Tax_Id=9606 [Homo sapiens]	ens|ENSP00000422404|ENSG00000073578	LudwigNR_Q213_generic_forward.fasta	13637.2	0.018	0	0	1	0.000553	0.111
Final version of leukaemia and breast cancer derived MPs	VLB-MP-1	BioSample 1	20140426-VLBMPs-Set1-8 (Vlb-set1-8)	Cluster of Tubulin alpha-1A chain n=3 Tax_Id=9606 [Homo sapiens] (sp|Q71U36|TUBA1A)	Tubulin alpha-1A chain Tax_Id=9606 [Homo sapiens]	sp|Q71U36|TUBA1A	LudwigNR_Q213_generic_forward.fasta	50135.7	0.885	1	1	1	0.000553	0.0333
Final version of leukaemia and breast cancer derived MPs	VLB-MP-1	BioSample 1	20140426-VLBMPs-Set1-8 (Vlb-set1-8)	Cluster of Isoform 2 of AP-2 complex subunit alpha-2 Tax_Id=9606 [Homo sapiens] (sp|O94973-2|AP2A2)	Isoform 2 of AP-2 complex subunit alpha-2 Tax_Id=9606 [Homo sapiens]	sp|O94973-2|AP2A2,sp|O94973|AP2A2,tr|B7Z5S9|cDNA	LudwigNR_Q213_generic_forward.fasta	104092	0.043	0	0	0	0	0
Final version of leukaemia and breast cancer derived MPs	VLB-MP-1	BioSample 1	20140426-VLBMPs-Set1-8 (Vlb-set1-8)	Cluster of Solute carrier family 2, facilitated glucose transporter member 1 n=2 Tax_Id=9606 [Homo sapiens] (sp|P11166|SLC2A1)	Solute carrier family 2, facilitated glucose transporter member 1 Tax_Id=9606 [Homo sapiens]	sp|P11166|SLC2A1,tr|B3KVN0|cDNA,tr|B4DKW1|cDNA,tr|Q0P512|SLC2A1	LudwigNR_Q213_generic_forward.fasta	54085.3	1	2	2	2	0.00111	0.0366
Final version of leukaemia and breast cancer derived MPs	VLB-MP-1	BioSample 1	20140426-VLBMPs-Set1-8 (Vlb-set1-8)	Cluster of sp|CON_P02769|ALBU_BOVIN Serum albumin OS=Bos taurus GN=ALB PE=1 SV=4 (CON_P02769)	sp|CON_P02769|ALBU_BOVIN Serum albumin OS=Bos taurus GN=ALB PE=1 SV=4	CON_P02769		18	1	23	27	52	0.0288	NaN%
Final version of leukaemia and breast cancer derived MPs	VLB-MP-1	BioSample 1	20140426-VLBMPs-Set1-8 (Vlb-set1-8)	Cluster of Copine-1 Tax_Id=9606 [Homo sapiens] (sp|Q99829|CPNE1)	Copine-1 Tax_Id=9606 [Homo sapiens]	sp|Q99829|CPNE1,tr|B0QZ18|CPNE1	LudwigNR_Q213_generic_forward.fasta	59058.6	1	3	3	3	0.00166	0.114
Final version of leukaemia and breast cancer derived MPs	VLB-MP-1	BioSample 1	20140426-VLBMPs-Set1-8 (Vlb-set1-8)	Cluster of Heat shock cognate 71 kDa protein Tax_Id=9606 [Homo sapiens] (sp|P11142|HSPA8)	transcript:ENST00000400040 gene_biotype:protein_coding transcript_biotype:protein_coding Tax_Id=9606 [Homo sapiens]	ens|ENSP00000382915|ENSG00000215328,sp|P08107|HSPA1A	LudwigNR_Q213_generic_forward.fasta	70054	1	4	4	14	0.00775	0.193
Final version of leukaemia and breast cancer derived MPs	VLB-MP-1	BioSample 1	20140426-VLBMPs-Set1-8 (Vlb-set1-8)	Cluster of Ras GTPase-activating-like protein IQGAP1 Tax_Id=9606 [Homo sapiens] (sp|P46940|IQGAP1)	Ras GTPase-activating-like protein IQGAP1 Tax_Id=9606 [Homo sapiens]	sp|P46940|IQGAP1,tr|A4QPB0|IQGAP1	LudwigNR_Q213_generic_forward.fasta	189259	1	4	4	4	0.00221	0.0471
Final version of leukaemia and breast cancer derived MPs	VLB-MP-1	BioSample 1	20140426-VLBMPs-Set1-8 (Vlb-set1-8)	Cluster of X-ray repair cross-complementing protein 5 Tax_Id=9606 [Homo sapiens] (XRCC5)	X-ray repair cross-complementing protein 5 Tax_Id=9606 [Homo sapiens]	XRCC5	LudwigNR_Q213_generic_forward.fasta	82707.1	0.929	1	1	1	0.000553	0.0355
Final version of leukaemia and breast cancer derived MPs	VLB-MP-1	BioSample 1	20140426-VLBMPs-Set1-8 (Vlb-set1-8)	Cluster of Serine/threonine-protein phosphatase 2A 65 kDa regulatory subunit A alpha isoform Tax_Id=9606 [Homo sapiens] (sp|P30153|PPP2R1A)	ens|ENSP00000460534|ENSG00000262764 transcript:ENST00000574079 gene_biotype:protein_coding transcript_biotype:protein_coding n=2 Tax_Id=9606 [Homo sapiens]	ENSP00000460534,P30154-5,sp|P30154-2|PPP2R1B,sp|P30154|PPP2R1B	,LudwigNR_Q213_generic_forward.fasta	73586.3	0.998	1	1	3	0.00166	NaN%
Final version of leukaemia and breast cancer derived MPs	VLB-MP-1	BioSample 1	20140426-VLBMPs-Set1-8 (Vlb-set1-8)	Cluster of FLJ75881, highly similar to Homo sapiens transferrin receptor (p90, CD71) (TFRC), mRNA Tax_Id=9606 [Homo sapiens] (tr|A8K6Q8|cDNA)	FLJ75881, highly similar to Homo sapiens transferrin receptor (p90, CD71) (TFRC), mRNA Tax_Id=9606 [Homo sapiens]	tr|A8K6Q8|cDNA	LudwigNR_Q213_generic_forward.fasta	84875.7	0.999	1	1	1	0.000553	0.0118
Final version of leukaemia and breast cancer derived MPs	VLB-MP-1	BioSample 1	20140426-VLBMPs-Set1-8 (Vlb-set1-8)	Cluster of sp|CON_P01966|HBA_BOVIN Hemoglobin subunit alpha OS=Bos taurus GN=HBA PE=1 SV=2 (CON_P01966)	sp|CON_P01966|HBA_BOVIN Hemoglobin subunit alpha OS=Bos taurus GN=HBA PE=1 SV=2	CON_P01966		18	1	4	4	4	0.00221	NaN%
Final version of leukaemia and breast cancer derived MPs	VLB-MP-1	BioSample 1	20140426-VLBMPs-Set1-8 (Vlb-set1-8)	Cluster of Elongation factor 1-alpha 1 Tax_Id=9606 [Homo sapiens] (sp|P68104|EEF1A1)	Elongation factor 1-alpha 1 Tax_Id=9606 [Homo sapiens]	sp|P68104|EEF1A1,tr|Q6IPT9|EEF1A1	LudwigNR_Q213_generic_forward.fasta	50141.2	0.968	0	0	1	0.000553	0.0238
Final version of leukaemia and breast cancer derived MPs	VLB-MP-1	BioSample 1	20140426-VLBMPs-Set1-8 (Vlb-set1-8)	Cluster of Importin subunit beta-1 Tax_Id=9606 [Homo sapiens] (sp|Q14974|KPNB1)	Importin subunit beta-1 Tax_Id=9606 [Homo sapiens]	sp|Q14974|KPNB1,tr|B2RBR9|cDNA,	LudwigNR_Q213_generic_forward.fasta	97171.3	0.879	1	1	1	0.000553	0.0183
Final version of leukaemia and breast cancer derived MPs	VLB-MP-1	BioSample 1	20140426-VLBMPs-Set1-8 (Vlb-set1-8)	Cluster of Isoform 2 of Threonine--tRNA ligase, cytoplasmic Tax_Id=9606 [Homo sapiens] (sp|P26639-2|TARS)	Isoform 2 of Threonine--tRNA ligase, cytoplasmic Tax_Id=9606 [Homo sapiens]	sp|P26639-2|TARS,sp|P26639|TARS	LudwigNR_Q213_generic_forward.fasta	86864.1	0.934	1	1	1	0.000553	0.0172
Final version of leukaemia and breast cancer derived MPs	VLB-MP-1	BioSample 1	20140426-VLBMPs-Set1-8 (Vlb-set1-8)	Cluster of Alpha-actinin-4 Tax_Id=9606 [Homo sapiens] (sp|O43707|ACTN4)	Alpha-actinin-4 Tax_Id=9606 [Homo sapiens]	sp|O43707|ACTN4	LudwigNR_Q213_generic_forward.fasta	104857	0.999	0	0	3	0.00166	0.0362
Final version of leukaemia and breast cancer derived MPs	VLB-MP-1	BioSample 1	20140426-VLBMPs-Set1-8 (Vlb-set1-8)	Cluster of EH domain-containing protein 1 Tax_Id=9606 [Homo sapiens] (EHD1)	EH domain-containing protein 3 Tax_Id=9606 [Homo sapiens]	sp|Q9NZN3|EHD3	LudwigNR_Q213_generic_forward.fasta	60889.7	0.602	0	0	1	0.000553	0.0224
Final version of leukaemia and breast cancer derived MPs	VLB-MP-1	BioSample 1	20140426-VLBMPs-Set1-8 (Vlb-set1-8)	Cluster of Phosphoprotein associated with glycosphingolipid-enriched microdomains 1 Tax_Id=9606 [Homo sapiens] (PAG1)	Phosphoprotein associated with glycosphingolipid-enriched microdomains 1 Tax_Id=9606 [Homo sapiens]	PAG1	LudwigNR_Q213_generic_forward.fasta	46980.7	1	5	5	5	0.00277	0.215
Final version of leukaemia and breast cancer derived MPs	VLB-MP-1	BioSample 1	20140426-VLBMPs-Set1-8 (Vlb-set1-8)	Cluster of Dihydrolipoyllysine-residue acetyltransferase component of pyruvate dehydrogenase complex, mitochondrial Tax_Id=9606 [Homo sapiens] (sp|P10515|DLAT)	Dihydrolipoyllysine-residue acetyltransferase component of pyruvate dehydrogenase complex, mitochondrial Tax_Id=9606 [Homo sapiens]	sp|P10515|DLAT,tr|B4DJX1|cDNA	LudwigNR_Q213_generic_forward.fasta	68997.2	1	3	3	3	0.00166	0.0634
Final version of leukaemia and breast cancer derived MPs	VLB-MP-1	BioSample 1	20140426-VLBMPs-Set1-8 (Vlb-set1-8)	Cluster of Ras GTPase-activating-like protein IQGAP2 Tax_Id=9606 [Homo sapiens] (sp|Q13576|IQGAP2)	Ras GTPase-activating-like protein IQGAP2 Tax_Id=9606 [Homo sapiens]	sp|Q13576|IQGAP2	LudwigNR_Q213_generic_forward.fasta	180584	0.912	1	1	1	0.000553	0.0184
Final version of leukaemia and breast cancer derived MPs	VLB-MP-1	BioSample 1	20140426-VLBMPs-Set1-8 (Vlb-set1-8)	Cluster of ATP-dependent RNA helicase A Tax_Id=9606 [Homo sapiens] (sp|Q08211|DHX9)	ATP-dependent RNA helicase A Tax_Id=9606 [Homo sapiens]	sp|Q08211|DHX9	LudwigNR_Q213_generic_forward.fasta	140962	0.969	1	1	1	0.000553	0.0126
Final version of leukaemia and breast cancer derived MPs	VLB-MP-1	BioSample 1	20140426-VLBMPs-Set1-8 (Vlb-set1-8)	Cluster of Annexin A6 Tax_Id=9606 [Homo sapiens] (sp|P08133|ANXA6)	Annexin A6 Tax_Id=9606 [Homo sapiens]	sp|P08133|ANXA6	LudwigNR_Q213_generic_forward.fasta	75877.5	1	24	26	26	0.0144	0.51
Final version of leukaemia and breast cancer derived MPs	VLB-MP-1	BioSample 1	20140426-VLBMPs-Set1-8 (Vlb-set1-8)	Cluster of Isoform 2 of Receptor-type tyrosine-protein phosphatase F Tax_Id=9606 [Homo sapiens] (sp|P10586-2|PTPRF)	Isoform 2 of Receptor-type tyrosine-protein phosphatase F Tax_Id=9606 [Homo sapiens]	sp|P10586-2|PTPRF,sp|P10586|PTPRF	LudwigNR_Q213_generic_forward.fasta	211686	1	2	2	2	0.00111	0.0158
Final version of leukaemia and breast cancer derived MPs	VLB-MP-1	BioSample 1	20140426-VLBMPs-Set1-8 (Vlb-set1-8)	Cluster of Isocitrate dehydrogenase [NAD] subunit beta, mitochondrial Tax_Id=9606 [Homo sapiens] (sp|O43837|IDH3B)	Isocitrate dehydrogenase [NAD] subunit beta, mitochondrial Tax_Id=9606 [Homo sapiens]	sp|O43837|IDH3B	LudwigNR_Q213_generic_forward.fasta	42183.6	0	0	0	0	0	0
Final version of leukaemia and breast cancer derived MPs	VLB-MP-1	BioSample 1	20140426-VLBMPs-Set1-8 (Vlb-set1-8)	Cluster of FLJ79260, highly similar to Actin, cytoplasmic 2 Tax_Id=9606 [Homo sapiens] (tr|B7ZAP6|cDNA,)	FLJ42347 fis, clone UTERU2003399, highly similar to Actin, gamma-enteric smooth muscle Tax_Id=9606 [Homo sapiens]	tr|B3KW67|cDNA	LudwigNR_Q213_generic_forward.fasta	41818	0.581	0	0	2	0.00111	0.0718
Final version of leukaemia and breast cancer derived MPs	VLB-MP-1	BioSample 1	20140426-VLBMPs-Set1-8 (Vlb-set1-8)	Cluster of Gamma-glutamyltranspeptidase 1 Tax_Id=9606 [Homo sapiens] (sp|P19440|GGT1)	Gamma-glutamyltranspeptidase 1 Tax_Id=9606 [Homo sapiens]	sp|P19440|GGT1	LudwigNR_Q213_generic_forward.fasta	61410.6	1	2	2	2	0.00111	0.0475
Final version of leukaemia and breast cancer derived MPs	VLB-MP-1	BioSample 1	20140426-VLBMPs-Set1-8 (Vlb-set1-8)	Cluster of sp|P63010-3|AP2B1 Isoform 3 of AP-2 complex subunit beta n=2 Tax_Id=9606 [Homo sapiens] (P63010-3)	sp|P63010-3|AP2B1 Isoform 3 of AP-2 complex subunit beta n=2 Tax_Id=9606 [Homo sapiens]	P63010-3,sp|P63010-2|AP2B1,sp|P63010|AP2B1,tr|A8K916|cDNA,tr|H0UID3|AP2B1,tr|H0UID4|AP2B1,tr|K7EJT8|AP2B1	,LudwigNR_Q213_generic_forward.fasta	105695	0.849	1	1	1	0.000553	NaN%
Final version of leukaemia and breast cancer derived MPs	VLB-MP-1	BioSample 1	20140426-VLBMPs-Set1-8 (Vlb-set1-8)	Cluster of Pyruvate kinase isozymes M1/M2 Tax_Id=9606 [Homo sapiens] (sp|P14618|PKM)	Pyruvate kinase isozymes M1/M2 Tax_Id=9606 [Homo sapiens]	sp|P14618|PKM	LudwigNR_Q213_generic_forward.fasta	57937.5	1	19	21	21	0.0116	0.469
Final version of leukaemia and breast cancer derived MPs	VLB-MP-1	BioSample 1	20140426-VLBMPs-Set1-8 (Vlb-set1-8)	Cluster of tr|S4R3J4|HNRNPR Heterogeneous nuclear ribonucleoprotein R n=1 Tax_Id=9606 [Homo sapiens] (S4R3J4)	tr|S4R3J4|HNRNPR Heterogeneous nuclear ribonucleoprotein R n=1 Tax_Id=9606 [Homo sapiens]	S4R3J4,sp|O43390-2|HNRNPR,sp|O43390|HNRNPR,tr|B2R7W4|cDNA,	,LudwigNR_Q213_generic_forward.fasta	71215.2	1	1	1	2	0.00111	NaN%
Final version of leukaemia and breast cancer derived MPs	VLB-MP-1	BioSample 1	20140426-VLBMPs-Set1-8 (Vlb-set1-8)	Cluster of sp|CON_P04264|K2C1_HUMAN Keratin, type II cytoskeletal 1 OS=Homo sapiens GN=KRT1 PE=1 SV=6 (CON_P04264)	sp|CON_P04264|K2C1_HUMAN Keratin, type II cytoskeletal 1 OS=Homo sapiens GN=KRT1 PE=1 SV=6	CON_P04264,sp|P04264|KRT1,tr|H6VRF8|KRT1,tr|H6VRG0|KRT1,tr|H6VRG1|KRT1,tr|H6VRG3|KRT1	,LudwigNR_Q213_generic_forward.fasta	18	1	7	7	10	0.00553	NaN%
Final version of leukaemia and breast cancer derived MPs	VLB-MP-1	BioSample 1	20140426-VLBMPs-Set1-8 (Vlb-set1-8)	Cluster of CTP synthase 1 Tax_Id=9606 [Homo sapiens] (sp|P17812|CTPS1)	CTP synthase 1 Tax_Id=9606 [Homo sapiens]	sp|P17812|CTPS1	LudwigNR_Q213_generic_forward.fasta	66690.7	1	5	5	5	0.00277	0.129
Final version of leukaemia and breast cancer derived MPs	VLB-MP-1	BioSample 1	20140426-VLBMPs-Set1-8 (Vlb-set1-8)	Cluster of Insulin-like growth factor 2 mRNA-binding protein 3 Tax_Id=9606 [Homo sapiens] (sp|O00425|IGF2BP3)	Insulin-like growth factor 2 mRNA-binding protein 3 Tax_Id=9606 [Homo sapiens]	sp|O00425|IGF2BP3	LudwigNR_Q213_generic_forward.fasta	63706	1	2	2	3	0.00166	0.0674
Final version of leukaemia and breast cancer derived MPs	VLB-MP-1	BioSample 1	20140426-VLBMPs-Set1-8 (Vlb-set1-8)	Cluster of Ras-related protein Rab-10 Tax_Id=9606 [Homo sapiens] (RAB10)	Ras-related protein Rab-10 Tax_Id=9606 [Homo sapiens]	RAB10	LudwigNR_Q213_generic_forward.fasta	22542.1	0.938	1	1	1	0.000553	0.055
Final version of leukaemia and breast cancer derived MPs	VLB-MP-1	BioSample 1	20140426-VLBMPs-Set1-8 (Vlb-set1-8)	Cluster of Tyrosine--tRNA ligase, cytoplasmic Tax_Id=9606 [Homo sapiens] (YARS)	Tyrosine--tRNA ligase, cytoplasmic Tax_Id=9606 [Homo sapiens]	YARS	LudwigNR_Q213_generic_forward.fasta	59145.1	0.999	2	2	2	0.00111	0.0606
Final version of leukaemia and breast cancer derived MPs	VLB-MP-1	BioSample 1	20140426-VLBMPs-Set1-8 (Vlb-set1-8)	Cluster of Protein disulfide-isomerase n=2 Tax_Id=9606 [Homo sapiens] (sp|P07237|P4HB)	Protein disulfide-isomerase Tax_Id=9606 [Homo sapiens]	sp|P07237|P4HB	LudwigNR_Q213_generic_forward.fasta	57118.1	0.969	1	1	1	0.000553	0.0591
Final version of leukaemia and breast cancer derived MPs	VLB-MP-1	BioSample 1	20140426-VLBMPs-Set1-8 (Vlb-set1-8)	Cluster of Myosin-9 Tax_Id=9606 [Homo sapiens] (sp|P35579|MYH9)	Myosin-9 Tax_Id=9606 [Homo sapiens]	sp|P35579|MYH9	LudwigNR_Q213_generic_forward.fasta	226538	1	3	3	3	0.00166	0.0316
Final version of leukaemia and breast cancer derived MPs	VLB-MP-1	BioSample 1	20140426-VLBMPs-Set1-8 (Vlb-set1-8)	Cluster of Isoform 2 of Eukaryotic translation initiation factor 3 subunit L Tax_Id=9606 [Homo sapiens] (sp|Q9Y262-2|EIF3L)	Isoform 2 of Eukaryotic translation initiation factor 3 subunit L Tax_Id=9606 [Homo sapiens]	sp|Q9Y262-2|EIF3L,sp|Q9Y262|EIF3L,tr|B0QY89|EIF3L	LudwigNR_Q213_generic_forward.fasta	61015.6	1	3	3	3	0.00166	0.0814
Final version of leukaemia and breast cancer derived MPs	VLB-MP-1	BioSample 1	20140426-VLBMPs-Set1-8 (Vlb-set1-8)	Cluster of Intercellular adhesion molecule 2 Tax_Id=9606 [Homo sapiens] (sp|P13598|ICAM2)	Intercellular adhesion molecule 2 Tax_Id=9606 [Homo sapiens]	sp|P13598|ICAM2	LudwigNR_Q213_generic_forward.fasta	30653.9	1	3	3	3	0.00166	0.149
Final version of leukaemia and breast cancer derived MPs	VLB-MP-1	BioSample 1	20140426-VLBMPs-Set1-8 (Vlb-set1-8)	Cluster of Serine/threonine-protein phosphatase 2A 65 kDa regulatory subunit A alpha isoform Tax_Id=9606 [Homo sapiens] (sp|P30153|PPP2R1A)	Serine/threonine-protein phosphatase 2A 65 kDa regulatory subunit A alpha isoform Tax_Id=9606 [Homo sapiens]	sp|P30153|PPP2R1A,tr|A8K3H8|cDNA,tr|B4DDF7|cDNA	LudwigNR_Q213_generic_forward.fasta	65309.7	1	2	2	4	0.00221	0.112
Final version of leukaemia and breast cancer derived MPs	VLB-MP-1	BioSample 1	20140426-VLBMPs-Set1-8 (Vlb-set1-8)	Cluster of Isoform 2 of Filamin-C Tax_Id=9606 [Homo sapiens] (sp|Q14315-2|FLNC)	Isoform 2 of Filamin-C Tax_Id=9606 [Homo sapiens]	sp|Q14315-2|FLNC,sp|Q14315|FLNC	LudwigNR_Q213_generic_forward.fasta	287274	0.008	0	0	1	0.000553	0.00409
Final version of leukaemia and breast cancer derived MPs	VLB-MP-1	BioSample 1	20140426-VLBMPs-Set1-8 (Vlb-set1-8)	Cluster of transcript:ENST00000443496 gene_biotype:protein_coding transcript_biotype:protein_coding n=1 Tax_Id=9606 [Homo sapiens] (ens|ENSP00000397427|ENSG00000012223)	transcript:ENST00000443496 gene_biotype:protein_coding transcript_biotype:protein_coding Tax_Id=9606 [Homo sapiens]	ens|ENSP00000397427|ENSG00000012223,sp|P02788-2|LTF,sp|P02788|LTF,tr|A8K494|cDNA,tr|A8K9U8|cDNA,tr|B2MV14|LTF,tr|B3VMW0|Lactoferrin,tr|B4E1V0|cDNA,tr|B7ZAL5|cDNA,,tr|E7ER44|LTF,tr|Q2TUW9|Lactoferrin,tr|Q5EK51|Lactoferrin	LudwigNR_Q213_generic_forward.fasta	73161.2	0.648	1	1	1	0.000553	0.0129
Final version of leukaemia and breast cancer derived MPs	VLB-MP-1	BioSample 1	20140426-VLBMPs-Set1-8 (Vlb-set1-8)	Cluster of Isoform 2 of Kinesin-like protein KIF23 Tax_Id=9606 [Homo sapiens] (sp|Q02241-2|KIF23)	Kinesin-like protein KIF23 Tax_Id=9606 [Homo sapiens]	sp|Q02241|KIF23	LudwigNR_Q213_generic_forward.fasta	110059	0.675	0	0	1	0.000553	0.0167
Final version of leukaemia and breast cancer derived MPs	VLB-MP-1	BioSample 1	20140426-VLBMPs-Set1-8 (Vlb-set1-8)	Cluster of Dihydropyrimidinase-related protein 2 n=3 Tax_Id=9606 [Homo sapiens] (sp|Q16555|DPYSL2)	Dihydropyrimidinase-related protein 2 Tax_Id=9606 [Homo sapiens]	sp|Q16555|DPYSL2	LudwigNR_Q213_generic_forward.fasta	62294	1	3	3	3	0.00166	0.0979
Final version of leukaemia and breast cancer derived MPs	VLB-MP-1	BioSample 1	20140426-VLBMPs-Set1-8 (Vlb-set1-8)	Cluster of Isoform 2 of Filamin-B Tax_Id=9606 [Homo sapiens] (sp|O75369-2|FLNB)	Isoform 2 of Filamin-B Tax_Id=9606 [Homo sapiens]	sp|O75369-2|FLNB,sp|O75369-8|FLNB,sp|O75369-9|FLNB,sp|O75369|FLNB	LudwigNR_Q213_generic_forward.fasta	275663	0.048	0	0	1	0.000553	0.00427
Final version of leukaemia and breast cancer derived MPs	VLB-MP-1	BioSample 1	20140426-VLBMPs-Set1-8 (Vlb-set1-8)	Cluster of Isoform 2 of Heat shock protein HSP 90-alpha Tax_Id=9606 [Homo sapiens] (sp|P07900-2|HSP90AA1)	Heat shock protein HSP 90-beta Tax_Id=9606 [Homo sapiens]	HSP90AB1	LudwigNR_Q213_generic_forward.fasta	83267.3	1	2	2	6	0.00332	0.119
Final version of leukaemia and breast cancer derived MPs	VLB-MP-1	BioSample 1	20140426-VLBMPs-Set1-8 (Vlb-set1-8)	Cluster of FLJ79260, highly similar to Actin, cytoplasmic 2 Tax_Id=9606 [Homo sapiens] (tr|B7ZAP6|cDNA,)	FLJ79260, highly similar to Actin, cytoplasmic 2 Tax_Id=9606 [Homo sapiens]	tr|B7ZAP6|cDNA,	LudwigNR_Q213_generic_forward.fasta	33102.2	0.546	0	0	2	0.00111	0.156
Final version of leukaemia and breast cancer derived MPs	VLB-MP-1	BioSample 1	20140426-VLBMPs-Set1-8 (Vlb-set1-8)	Cluster of Isoform 2 of Acidic leucine-rich nuclear phosphoprotein 32 family member B Tax_Id=9606 [Homo sapiens] (sp|Q92688-2|ANP32B)	Isoform 2 of Acidic leucine-rich nuclear phosphoprotein 32 family member B Tax_Id=9606 [Homo sapiens]	sp|Q92688-2|ANP32B,sp|Q92688|ANP32B	LudwigNR_Q213_generic_forward.fasta	22277.7	0.889	1	1	1	0.000553	0.041
Final version of leukaemia and breast cancer derived MPs	VLB-MP-1	BioSample 1	20140426-VLBMPs-Set1-8 (Vlb-set1-8)	Cluster of Glycine--tRNA ligase Tax_Id=9606 [Homo sapiens] (sp|P41250|GARS)	Glycine--tRNA ligase Tax_Id=9606 [Homo sapiens]	sp|P41250|GARS	LudwigNR_Q213_generic_forward.fasta	83167.6	0.974	0	0	0	0	0
Final version of leukaemia and breast cancer derived MPs	VLB-MP-1	BioSample 1	20140426-VLBMPs-Set1-8 (Vlb-set1-8)	Cluster of Tumor rejection antigen (Gp96) 1 Tax_Id=9606 [Homo sapiens] (TRA1)	Tumor rejection antigen (Gp96) 1 Tax_Id=9606 [Homo sapiens]	TRA1,sp|P14625|HSP90B1	LudwigNR_Q213_generic_forward.fasta	92471.7	0	0	0	0	0	0
Final version of leukaemia and breast cancer derived MPs	VLB-MP-1	BioSample 1	20140426-VLBMPs-Set1-8 (Vlb-set1-8)	Cluster of T-complex protein 1 subunit theta n=2 Tax_Id=9606 [Homo sapiens] (sp|P50990|CCT8)	T-complex protein 1 subunit theta Tax_Id=9606 [Homo sapiens]	sp|P50990|CCT8	LudwigNR_Q213_generic_forward.fasta	59621	0.999	1	1	1	0.000553	0.0219
Final version of leukaemia and breast cancer derived MPs	VLB-MP-1	BioSample 1	20140426-VLBMPs-Set1-8 (Vlb-set1-8)	Cluster of Trifunctional enzyme subunit alpha, mitochondrial Tax_Id=9606 [Homo sapiens] (sp|P40939|HADHA)	Trifunctional enzyme subunit alpha, mitochondrial Tax_Id=9606 [Homo sapiens]	sp|P40939|HADHA	LudwigNR_Q213_generic_forward.fasta	83001.9	0.836	1	1	1	0.000553	0.0197
Final version of leukaemia and breast cancer derived MPs	VLB-MP-1	BioSample 1	20140426-VLBMPs-Set1-8 (Vlb-set1-8)	Cluster of transcript:ENST00000414014 gene_biotype:protein_coding transcript_biotype:protein_coding n=1 Tax_Id=9606 [Homo sapiens] (ens|ENSP00000404174|ENSG00000163931)	Isoform 2 of Transketolase Tax_Id=9606 [Homo sapiens]	sp|P29401-2|TKT,sp|P29401|TKT,tr|B3KSI4|cDNA,tr|B4DVU1|cDNA,tr|B4E022|TKT	LudwigNR_Q213_generic_forward.fasta	68815.5	0.989	1	1	1	0.000553	0.0269
Final version of leukaemia and breast cancer derived MPs	VLB-MP-1	BioSample 1	20140426-VLBMPs-Set1-8 (Vlb-set1-8)	Cluster of transcript:ENST00000403230 gene_biotype:protein_coding transcript_biotype:protein_coding Tax_Id=9606 [Homo sapiens] (ens|ENSP00000385536|ENSG00000100201)	transcript:ENST00000403230 gene_biotype:protein_coding transcript_biotype:protein_coding Tax_Id=9606 [Homo sapiens]	ens|ENSP00000385536|ENSG00000100201,sp|Q92841-1|DDX17,sp|Q92841-2|DDX17,sp|Q92841-3|DDX17,sp|Q92841|DDX17,tr|C9JMU5|DDX17,tr|H3BLZ8|DDX17	LudwigNR_Q213_generic_forward.fasta	72373	1	2	2	3	0.00166	0.0521
Final version of leukaemia and breast cancer derived MPs	VLB-MP-1	BioSample 1	20140426-VLBMPs-Set1-8 (Vlb-set1-8)	Cluster of Leukocyte surface antigen CD47 Tax_Id=9606 [Homo sapiens] (sp|Q08722|CD47)	Leukocyte surface antigen CD47 Tax_Id=9606 [Homo sapiens]	sp|Q08722|CD47	LudwigNR_Q213_generic_forward.fasta	35214.9	0.29	0	0	0	0	0
Final version of leukaemia and breast cancer derived MPs	VLB-MP-1	BioSample 1	20140426-VLBMPs-Set1-8 (Vlb-set1-8)	Cluster of 78 kDa glucose-regulated protein Tax_Id=9606 [Homo sapiens] (HSPA5)	78 kDa glucose-regulated protein Tax_Id=9606 [Homo sapiens]	HSPA5	LudwigNR_Q213_generic_forward.fasta	72334.7	1	16	18	22	0.0122	0.387
Final version of leukaemia and breast cancer derived MPs	VLB-MP-1	BioSample 1	20140426-VLBMPs-Set1-8 (Vlb-set1-8)	Cluster of Isoform 2 of Filamin-A Tax_Id=9606 [Homo sapiens] (sp|P21333-2|FLNA)	Isoform 2 of Filamin-A Tax_Id=9606 [Homo sapiens]	sp|P21333-2|FLNA,sp|P21333|FLNA,tr|Q60FE5|FLNA,tr|Q60FE6|FLNA	LudwigNR_Q213_generic_forward.fasta	280009	0.99	1	1	2	0.00111	0.00834
Final version of leukaemia and breast cancer derived MPs	VLB-MP-1	BioSample 1	20140426-VLBMPs-Set1-8 (Vlb-set1-8)	Cluster of sp|CON_P12763|FETUA_BOVIN Alpha-2-HS-glycoprotein OS=Bos taurus GN=AHSG PE=1 SV=2 (CON_P12763)	sp|CON_P12763|FETUA_BOVIN Alpha-2-HS-glycoprotein OS=Bos taurus GN=AHSG PE=1 SV=2	CON_P12763		18	1	7	7	9	0.00498	NaN%
Final version of leukaemia and breast cancer derived MPs	VLB-MP-1	BioSample 1	20140426-VLBMPs-Set1-8 (Vlb-set1-8)	Cluster of Heat shock cognate 71 kDa protein Tax_Id=9606 [Homo sapiens] (sp|P11142|HSPA8)	Heat shock cognate 71 kDa protein Tax_Id=9606 [Homo sapiens]	sp|P11142|HSPA8	LudwigNR_Q213_generic_forward.fasta	70899.8	1	19	28	48	0.0266	0.528
Final version of leukaemia and breast cancer derived MPs	VLB-MP-1	BioSample 1	20140426-VLBMPs-Set1-8 (Vlb-set1-8)	Cluster of Plastin-1 Tax_Id=9606 [Homo sapiens] (PLS1)	Plastin-1 Tax_Id=9606 [Homo sapiens]	PLS1	LudwigNR_Q213_generic_forward.fasta	70257.2	1	2	2	4	0.00221	0.0986
Final version of leukaemia and breast cancer derived MPs	VLB-MP-1	BioSample 1	20140426-VLBMPs-Set1-8 (Vlb-set1-8)	Cluster of Bifunctional purine biosynthesis protein PURH Tax_Id=9606 [Homo sapiens] (sp|P31939|ATIC)	Bifunctional purine biosynthesis protein PURH Tax_Id=9606 [Homo sapiens]	sp|P31939|ATIC	LudwigNR_Q213_generic_forward.fasta	64616.5	1	8	9	12	0.00664	0.311
[truncated: 9,383 more rows]

## Sheet: Sheet1
Final version of leukaemia and breast cancer derived MPs			CEM-MPs-1	CEM-MPs-2	CEM-MPs-3	VLB-MP-1	VLB-MP-2	VLB-MP-3
[truncated: 589 more rows]

[truncated: 1 more sheets: Sheet2]
